# Supplementary material for: Improved estimates of age, growth and reproduction for the regionally endemic Galapagos sailfin grouper Mycteroperca olfax (Jenyns, 1840)
Source: PeerJ. 2015 Sep 17;3:e1270. doi: 10.7717/peerj.1270 (PMC4579017; doi:10.7717/peerj.1270)
Supplement: Supplemental Information 1 [file peerj-03-1270-s001.csv]

Fish_ID	TL	Date_age	Adj_date	days	age_corr
B004	36.70	7-12-2012 00:00:00	7-3-2012 00:00:00	275	1.75
B009	39.00	7-12-2012 00:00:00	7-3-2012 00:00:00	275	1.75
B010	45.00	7-12-2012 00:00:00	7-3-2012 00:00:00	275	1.75
B013	60.00	8-12-2012 00:00:00	8-3-2012 00:00:00	275	4.75
B014	62.10	8-12-2012 00:00:00	8-3-2012 00:00:00	275	4.75
B017	68.50	8-12-2012 00:00:00	8-3-2012 00:00:00	275	5.75
B018	66.00	8-12-2012 00:00:00	8-3-2012 00:00:00	275	5.75
B019	71.50	8-12-2012 00:00:00	8-3-2012 00:00:00	275	6.75
B020	53.80	8-12-2012 00:00:00	8-3-2012 00:00:00	275	3.75
B021	39.50	8-12-2012 00:00:00	8-3-2012 00:00:00	275	1.75
B022	68.00	8-12-2012 00:00:00	8-3-2012 00:00:00	275	5.75
B023	64.00	9-12-2012 00:00:00	9-3-2012 00:00:00	275	5.75
B025	60.50	9-12-2012 00:00:00	9-3-2012 00:00:00	275	4.75
B027	58.60	15-12-2012 00:00:00	15-3-2012 00:00:00	275	4.75
B029	52.10	15-12-2012 00:00:00	15-3-2012 00:00:00	275	4.75
B030	49.50	15-12-2012 00:00:00	15-3-2012 00:00:00	275	3.75
B035	40.40	15-12-2012 00:00:00	15-3-2012 00:00:00	275	2.75
B041	52.00	23-6-2012 00:00:00	23-9-2011 00:00:00	274	2.75
B042	42.00	23-6-2012 00:00:00	23-9-2011 00:00:00	274	2.75
B043	75.50	23-6-2012 00:00:00	23-9-2011 00:00:00	274	6.75
B044	41.00	23-6-2012 00:00:00	23-9-2011 00:00:00	274	3.75
B045	51.00	23-6-2012 00:00:00	23-9-2011 00:00:00	274	2.75
B046	47.00	23-6-2012 00:00:00	23-9-2011 00:00:00	274	2.75
B048	38.80	23-6-2012 00:00:00	23-9-2011 00:00:00	274	1.75
B050	55.00	23-6-2012 00:00:00	23-9-2011 00:00:00	274	3.75
B051	45.00	23-6-2012 00:00:00	23-9-2011 00:00:00	274	3.75
B052	54.50	23-6-2012 00:00:00	23-9-2011 00:00:00	274	3.75
B055	50.00	23-6-2012 00:00:00	23-9-2011 00:00:00	274	2.75
B056	59.00	23-6-2012 00:00:00	23-9-2011 00:00:00	274	3.75
B058	43.00	23-6-2012 00:00:00	23-9-2011 00:00:00	274	1.75
B060	56.00	23-6-2012 00:00:00	23-9-2011 00:00:00	274	3.75
B061	62.00	23-6-2012 00:00:00	23-9-2011 00:00:00	274	3.75
B062	48.00	23-6-2012 00:00:00	23-9-2011 00:00:00	274	2.75
B067	53.30	24-6-2012 00:00:00	24-9-2011 00:00:00	274	2.75
B068	61.40	24-6-2012 00:00:00	24-9-2011 00:00:00	274	4.75
B069	58.00	24-6-2012 00:00:00	24-9-2011 00:00:00	274	4.75
B072	71.50	24-6-2012 00:00:00	24-9-2011 00:00:00	274	6.75
B073	47.50	24-6-2012 00:00:00	24-9-2011 00:00:00	274	2.75
B074	42.50	24-6-2012 00:00:00	24-9-2011 00:00:00	274	2.75
B075	47.90	24-6-2012 00:00:00	24-9-2011 00:00:00	274	3.75
B076	58.90	24-6-2012 00:00:00	24-9-2011 00:00:00	274	4.75
B077	48.00	24-6-2012 00:00:00	24-9-2011 00:00:00	274	3.75
B078	51.00	24-6-2012 00:00:00	24-9-2011 00:00:00	274	3.75
B079	39.00	24-6-2012 00:00:00	24-9-2011 00:00:00	274	2.75
B082	37.50	24-6-2012 00:00:00	24-9-2011 00:00:00	274	2.75
B084	48.00	25-1-2012 00:00:00	25-4-2011 00:00:00	275	2.75
B086	29.00	23-1-2012 00:00:00	23-4-2011 00:00:00	275	1.75
B088	36.50	23-1-2012 00:00:00	23-4-2011 00:00:00	275	1.75
B089	36.00	23-1-2012 00:00:00	23-4-2011 00:00:00	275	1.75
B093	71.00	5-2-2012 00:00:00	5-5-2011 00:00:00	276	6.75
B094	48.50	5-2-2012 00:00:00	5-5-2011 00:00:00	276	2.75
B095	53.50	5-2-2012 00:00:00	5-5-2011 00:00:00	276	2.75
B097	56.00	5-2-2012 00:00:00	5-5-2011 00:00:00	276	2.75
B101	61.00	7-2-2012 00:00:00	7-5-2011 00:00:00	276	3.75
B104	48.00	7-2-2012 00:00:00	7-5-2011 00:00:00	276	2.75
B105	44.00	7-2-2012 00:00:00	7-5-2011 00:00:00	276	2.75
B106	42.00	7-2-2012 00:00:00	7-5-2011 00:00:00	276	2.75
B107	42.00	7-2-2012 00:00:00	7-5-2011 00:00:00	276	1.75
B110	42.00	7-2-2012 00:00:00	7-5-2011 00:00:00	276	1.75
B111	37.00	7-2-2012 00:00:00	7-5-2011 00:00:00	276	1.75
B112	35.00	7-2-2012 00:00:00	7-5-2011 00:00:00	276	1.75
B113	32.00	7-2-2012 00:00:00	7-5-2011 00:00:00	276	1.75
B114	38.00	2-2-2012 00:00:00	2-5-2011 00:00:00	276	1.75
B115	37.50	2-2-2012 00:00:00	2-5-2011 00:00:00	276	1.75
B116	45.00	2-2-2012 00:00:00	2-5-2011 00:00:00	276	1.75
B117	39.00	2-2-2012 00:00:00	2-5-2011 00:00:00	276	1.75
B119	60.00	12-2-2012 00:00:00	12-5-2011 00:00:00	276	3.75
B120	41.00	12-2-2012 00:00:00	12-5-2011 00:00:00	276	2.75
B121	37.00	12-2-2012 00:00:00	12-5-2011 00:00:00	276	1.75
B122	36.00	12-2-2012 00:00:00	12-5-2011 00:00:00	276	1.75
B123	69.00	14-2-2012 00:00:00	14-5-2011 00:00:00	276	3.75
B125	35.00	5-3-2012 00:00:00	5-6-2011 00:00:00	274	1.75
B126	40.00	5-3-2012 00:00:00	5-6-2011 00:00:00	274	1.75
B129	53.00	5-3-2012 00:00:00	5-6-2011 00:00:00	274	2.75
B130	62.00	5-3-2012 00:00:00	5-6-2011 00:00:00	274	3.75
B137	31.00	26-2-2012 00:00:00	26-5-2011 00:00:00	276	1.75
B141	65.00	26-2-2012 00:00:00	26-5-2011 00:00:00	276	5.75
B142	62.00	26-2-2012 00:00:00	26-5-2011 00:00:00	276	3.75
B144	21.00	3-3-2012 00:00:00	3-6-2011 00:00:00	274	1.55
B145	20.00	3-3-2012 00:00:00	3-6-2011 00:00:00	274	1.75
B148	32.00	3-3-2012 00:00:00	3-6-2011 00:00:00	274	1.75
B150	36.00	3-3-2012 00:00:00	3-6-2011 00:00:00	274	2.75
B151	38.00	3-3-2012 00:00:00	3-6-2011 00:00:00	274	1.75
B152	49.50	30-9-2012 00:00:00	30-12-2011 00:00:00	275	3.75
B153	41.00	30-9-2012 00:00:00	30-12-2011 00:00:00	275	3.75
B154	50.00	30-9-2012 00:00:00	30-12-2011 00:00:00	275	3.75
B155	42.00	30-9-2012 00:00:00	30-12-2011 00:00:00	275	2.75
B157	48.00	30-9-2012 00:00:00	30-12-2011 00:00:00	275	2.75
B158	51.00	30-9-2012 00:00:00	30-12-2011 00:00:00	275	3.75
B159	47.00	30-9-2012 00:00:00	30-12-2011 00:00:00	275	3.75
B160	49.00	30-9-2012 00:00:00	30-12-2011 00:00:00	275	2.75
B162	69.00	30-9-2012 00:00:00	30-12-2011 00:00:00	275	5.75
B163	44.00	30-9-2012 00:00:00	30-12-2011 00:00:00	275	3.75
B164	49.50	30-9-2012 00:00:00	30-12-2011 00:00:00	275	3.75
B166	55.00	17-10-2012 00:00:00	17-1-2012 00:00:00	274	4.75
B167	53.00	17-10-2012 00:00:00	17-1-2012 00:00:00	274	4.75
B169	53.00	17-10-2012 00:00:00	17-1-2012 00:00:00	274	4.75
B172	45.00	17-10-2012 00:00:00	17-1-2012 00:00:00	274	3.75
B173	54.00	17-10-2012 00:00:00	17-1-2012 00:00:00	274	3.75
B174	45.00	17-10-2012 00:00:00	17-1-2012 00:00:00	274	2.75
B178	36.00	17-10-2012 00:00:00	17-1-2012 00:00:00	274	1.75
B179	55.00	17-10-2012 00:00:00	17-1-2012 00:00:00	274	4.75
B181	66.00	17-10-2012 00:00:00	17-1-2012 00:00:00	274	6.75
B182	54.00	17-10-2012 00:00:00	17-1-2012 00:00:00	274	5.75
B183	78.00	17-10-2012 00:00:00	17-1-2012 00:00:00	274	6.75
B184	56.00	17-10-2012 00:00:00	17-1-2012 00:00:00	274	3.75
B185	49.00	28-11-2012 00:00:00	28-2-2012 00:00:00	274	4.75
B186	61.00	28-11-2012 00:00:00	28-2-2012 00:00:00	274	5.75
B187	53.00	28-11-2012 00:00:00	28-2-2012 00:00:00	274	4.75
B188	48.00	28-11-2012 00:00:00	28-2-2012 00:00:00	274	3.75
B189	47.00	28-11-2012 00:00:00	28-2-2012 00:00:00	274	2.75
B191	64.00	28-11-2012 00:00:00	28-2-2012 00:00:00	274	5.75
B192	37.00	28-11-2012 00:00:00	28-2-2012 00:00:00	274	1.75
B193	49.00	28-11-2012 00:00:00	28-2-2012 00:00:00	274	2.75
B195	48.00	28-11-2012 00:00:00	28-2-2012 00:00:00	274	3.75
B200	39.00	28-11-2012 00:00:00	28-2-2012 00:00:00	274	1.75
B201	44.00	28-11-2012 00:00:00	28-2-2012 00:00:00	274	3.75
B202	46.00	28-11-2012 00:00:00	28-2-2012 00:00:00	274	3.75
B203	52.00	28-11-2012 00:00:00	28-2-2012 00:00:00	274	4.75
B204	46.00	28-11-2012 00:00:00	28-2-2012 00:00:00	274	3.75
B206	44.00	14-11-2012 00:00:00	14-2-2012 00:00:00	274	3.75
B207	55.00	14-11-2012 00:00:00	14-2-2012 00:00:00	274	5.75
B208	61.00	14-11-2012 00:00:00	14-2-2012 00:00:00	274	5.75
B210	37.00	14-11-2012 00:00:00	14-2-2012 00:00:00	274	1.75
B212	41.00	14-11-2012 00:00:00	14-2-2012 00:00:00	274	2.75
B213	39.00	14-11-2012 00:00:00	14-2-2012 00:00:00	274	2.75
B214	45.00	14-11-2012 00:00:00	14-2-2012 00:00:00	274	2.75
B215	46.00	14-11-2012 00:00:00	14-2-2012 00:00:00	274	3.75
B216	47.00	14-11-2012 00:00:00	14-2-2012 00:00:00	274	3.75
B217	53.00	14-11-2012 00:00:00	14-2-2012 00:00:00	274	3.75
B218	53.00	14-11-2012 00:00:00	14-2-2012 00:00:00	274	4.75
B219	54.00	14-11-2012 00:00:00	14-2-2012 00:00:00	274	4.75
B220	40.00	14-11-2012 00:00:00	14-2-2012 00:00:00	274	2.75
B222	45.00	14-11-2012 00:00:00	14-2-2012 00:00:00	274	3.75
B223	47.00	14-11-2012 00:00:00	14-2-2012 00:00:00	274	3.75
B224	47.00	13-12-2012 00:00:00	13-3-2012 00:00:00	275	3.75
B225	44.00	13-12-2012 00:00:00	13-3-2012 00:00:00	275	3.75
B226	51.00	13-12-2012 00:00:00	13-3-2012 00:00:00	275	3.75
B229	75.00	13-12-2012 00:00:00	13-3-2012 00:00:00	275	6.75
B232	40.00	13-12-2012 00:00:00	13-3-2012 00:00:00	275	2.75
B236	55.00	13-12-2012 00:00:00	13-3-2012 00:00:00	275	3.75
B237	49.00	13-12-2012 00:00:00	13-3-2012 00:00:00	275	4.75
B238	68.00	13-12-2012 00:00:00	13-3-2012 00:00:00	275	6.75
B240	46.00	30-12-2012 00:00:00	30-3-2012 00:00:00	275	2.75
B242	48.00	13-12-2012 00:00:00	13-3-2012 00:00:00	275	3.75
B246	66.00	13-12-2012 00:00:00	13-3-2012 00:00:00	275	5.75
B247	43.00	28-12-2012 00:00:00	28-3-2012 00:00:00	275	2.75
B248	37.00	28-12-2012 00:00:00	28-3-2012 00:00:00	275	2.75
B249	34.00	28-12-2012 00:00:00	28-3-2012 00:00:00	275	2.75
B252	32.00	28-12-2012 00:00:00	28-3-2012 00:00:00	275	1.75
B253	43.00	28-12-2012 00:00:00	28-3-2012 00:00:00	275	2.75
B254	51.00	28-12-2012 00:00:00	28-3-2012 00:00:00	275	3.75
B256	43.00	28-12-2012 00:00:00	28-3-2012 00:00:00	275	3.75
B257	41.00	28-12-2012 00:00:00	28-3-2012 00:00:00	275	3.75
B258	42.00	30-12-2012 00:00:00	30-3-2012 00:00:00	275	2.75
B260	52.00	28-12-2012 00:00:00	28-3-2012 00:00:00	275	3.75
B262	52.00	25-2-2012 00:00:00	25-5-2011 00:00:00	276	3.75
B263	70.00	25-2-2012 00:00:00	25-5-2011 00:00:00	276	5.75
B264	59.00	25-2-2012 00:00:00	25-5-2011 00:00:00	276	4.75
B266	61.00	25-2-2012 00:00:00	25-5-2011 00:00:00	276	4.75
B268	75.00	25-2-2012 00:00:00	25-5-2011 00:00:00	276	6.75
B269	45.00	25-2-2012 00:00:00	25-5-2011 00:00:00	276	3.75
B270	52.00	25-2-2012 00:00:00	25-5-2011 00:00:00	276	4.75
B271	45.00	25-2-2012 00:00:00	25-5-2011 00:00:00	276	2.75
B272	62.00	30-12-2012 00:00:00	30-3-2012 00:00:00	275	4.75
B273	50.00	30-12-2012 00:00:00	30-3-2012 00:00:00	275	3.75
B275	34.00	25-2-2012 00:00:00	25-5-2011 00:00:00	276	1.75
B276	42.00	30-12-2012 00:00:00	30-3-2012 00:00:00	275	2.75
B279	32.00	25-2-2012 00:00:00	25-5-2011 00:00:00	276	1.75
B280	45.00	30-12-2012 00:00:00	30-3-2012 00:00:00	275	2.75
B283	40.00	25-2-2012 00:00:00	25-5-2011 00:00:00	276	2.75
B284	37.00	30-12-2012 00:00:00	30-3-2012 00:00:00	275	1.75
B290	52.00	25-2-2012 00:00:00	25-5-2011 00:00:00	276	3.75
B295	70.00	27-3-2012 00:00:00	27-6-2011 00:00:00	274	6.75
B296	50.00	27-3-2012 00:00:00	27-6-2011 00:00:00	274	3.75
B297	51.00	27-3-2012 00:00:00	27-6-2011 00:00:00	274	3.75
B299	70.00	27-3-2012 00:00:00	27-6-2011 00:00:00	274	6.75
B301	47.00	27-3-2012 00:00:00	27-6-2011 00:00:00	274	3.75
B306	52.00	27-3-2012 00:00:00	27-6-2011 00:00:00	274	3.75
B308	100.10	22-4-2012 00:00:00	22-7-2011 00:00:00	275	21.75
B309	98.00	22-4-2012 00:00:00	22-7-2011 00:00:00	275	17.75
B310	84.00	22-4-2012 00:00:00	22-7-2011 00:00:00	275	11.75
B314	41.00	25-4-2012 00:00:00	25-7-2011 00:00:00	275	2.75
B316	51.00	25-4-2012 00:00:00	25-7-2011 00:00:00	275	4.75
B323	47.00	25-4-2012 00:00:00	25-7-2011 00:00:00	275	2.75
B325	38.50	25-4-2012 00:00:00	25-7-2011 00:00:00	275	1.75
B326	42.00	25-4-2012 00:00:00	25-7-2011 00:00:00	275	2.75
B328	49.00	25-4-2012 00:00:00	25-7-2011 00:00:00	275	3.75
B329	48.50	25-4-2012 00:00:00	25-7-2011 00:00:00	275	2.75
B330	49.00	25-4-2012 00:00:00	25-7-2011 00:00:00	275	2.75
B332	44.00	25-4-2012 00:00:00	25-7-2011 00:00:00	275	2.75
B334	62.00	25-4-2012 00:00:00	25-7-2011 00:00:00	275	4.75
B335	41.00	25-4-2012 00:00:00	25-7-2011 00:00:00	275	2.75
B336	57.00	25-4-2012 00:00:00	25-7-2011 00:00:00	275	4.75
B337	66.00	25-4-2012 00:00:00	25-7-2011 00:00:00	275	4.75
B338	51.00	25-4-2012 00:00:00	25-7-2011 00:00:00	275	3.75
B339	42.00	25-4-2012 00:00:00	25-7-2011 00:00:00	275	2.75
B340	45.00	25-4-2012 00:00:00	25-7-2011 00:00:00	275	3.75
