# Supplementary material for: Improved estimates of age, growth and reproduction for the regionally endemic Galapagos sailfin grouper Mycteroperca olfax (Jenyns, 1840)
Source: PeerJ. 2015 Sep 17;3:e1270. doi: 10.7717/peerj.1270 (PMC4579017; doi:10.7717/peerj.1270)
Supplement: Supplemental Information 3 [file peerj-03-1270-s003.csv]

Date	Site	Temperature	Time
26-Jan-12	Borrero	20.722	14:00:00
26-Jan-12	Borrero	23.016	15:00:00
26-Jan-12	Borrero	19.674	16:00:00
26-Jan-12	Borrero	18.604	17:00:00
26-Jan-12	Borrero	19.484	18:00:00
26-Jan-12	Borrero	18.842	19:00:00
26-Jan-12	Borrero	22.106	20:00:00
26-Jan-12	Borrero	21.676	21:00:00
26-Jan-12	Borrero	21.032	22:00:00
26-Jan-12	Borrero	23.016	23:00:00
27-Jan-12	Borrero	24.508	00:00:00
27-Jan-12	Borrero	23.761	01:00:00
27-Jan-12	Borrero	22.992	02:00:00
27-Jan-12	Borrero	22.609	03:00:00
27-Jan-12	Borrero	20.507	04:00:00
27-Jan-12	Borrero	18.557	05:00:00
27-Jan-12	Borrero	18.509	06:00:00
27-Jan-12	Borrero	21.533	07:00:00
27-Jan-12	Borrero	22.106	08:00:00
27-Jan-12	Borrero	20.436	09:00:00
27-Jan-12	Borrero	19.651	10:00:00
27-Jan-12	Borrero	18.533	11:00:00
27-Jan-12	Borrero	21.676	12:00:00
27-Jan-12	Borrero	22.417	13:00:00
27-Jan-12	Borrero	23.857	14:00:00
27-Jan-12	Borrero	23.593	15:00:00
27-Jan-12	Borrero	20.126	16:00:00
27-Jan-12	Borrero	20.603	17:00:00
27-Jan-12	Borrero	20.793	18:00:00
27-Jan-12	Borrero	20.341	19:00:00
27-Jan-12	Borrero	19.912	20:00:00
27-Jan-12	Borrero	21.413	21:00:00
27-Jan-12	Borrero	20.674	22:00:00
27-Jan-12	Borrero	19.555	23:00:00
28-Jan-12	Borrero	18.557	00:00:00
28-Jan-12	Borrero	21.342	01:00:00
28-Jan-12	Borrero	23.448	02:00:00
28-Jan-12	Borrero	23.04	03:00:00
28-Jan-12	Borrero	22.92	04:00:00
28-Jan-12	Borrero	22.13	05:00:00
28-Jan-12	Borrero	21.461	06:00:00
28-Jan-12	Borrero	20.96	07:00:00
28-Jan-12	Borrero	20.627	08:00:00
28-Jan-12	Borrero	20.627	09:00:00
28-Jan-12	Borrero	20.77	10:00:00
28-Jan-12	Borrero	20.722	11:00:00
28-Jan-12	Borrero	19.389	12:00:00
28-Jan-12	Borrero	18.937	13:00:00
28-Jan-12	Borrero	21.581	14:00:00
28-Jan-12	Borrero	22.321	15:00:00
28-Jan-12	Borrero	21.963	16:00:00
28-Jan-12	Borrero	22.202	17:00:00
28-Jan-12	Borrero	21.939	18:00:00
28-Jan-12	Borrero	20.746	19:00:00
28-Jan-12	Borrero	20.674	20:00:00
28-Jan-12	Borrero	20.841	21:00:00
28-Jan-12	Borrero	21.032	22:00:00
28-Jan-12	Borrero	18.747	23:00:00
29-Jan-12	Borrero	20.198	00:00:00
29-Jan-12	Borrero	21.939	01:00:00
29-Jan-12	Borrero	20.103	02:00:00
29-Jan-12	Borrero	23.905	03:00:00
29-Jan-12	Borrero	23.232	04:00:00
29-Jan-12	Borrero	21.987	05:00:00
29-Jan-12	Borrero	21.199	06:00:00
29-Jan-12	Borrero	21.533	07:00:00
29-Jan-12	Borrero	21.581	08:00:00
29-Jan-12	Borrero	22.034	09:00:00
29-Jan-12	Borrero	22.298	10:00:00
29-Jan-12	Borrero	21.437	11:00:00
29-Jan-12	Borrero	22.753	12:00:00
29-Jan-12	Borrero	20.222	13:00:00
29-Jan-12	Borrero	20.174	14:00:00
29-Jan-12	Borrero	21.103	15:00:00
29-Jan-12	Borrero	24.291	16:00:00
29-Jan-12	Borrero	22.513	17:00:00
29-Jan-12	Borrero	21.843	18:00:00
29-Jan-12	Borrero	21.652	19:00:00
29-Jan-12	Borrero	21.27	20:00:00
29-Jan-12	Borrero	21.199	21:00:00
29-Jan-12	Borrero	20.746	22:00:00
29-Jan-12	Borrero	20.531	23:00:00
30-Jan-12	Borrero	19.793	00:00:00
30-Jan-12	Borrero	19.103	01:00:00
30-Jan-12	Borrero	19.674	02:00:00
30-Jan-12	Borrero	19.746	03:00:00
30-Jan-12	Borrero	22.154	04:00:00
30-Jan-12	Borrero	22.298	05:00:00
30-Jan-12	Borrero	22.321	06:00:00
30-Jan-12	Borrero	21.318	07:00:00
30-Jan-12	Borrero	20.293	08:00:00
30-Jan-12	Borrero	20.222	09:00:00
30-Jan-12	Borrero	20.627	10:00:00
30-Jan-12	Borrero	20.579	11:00:00
30-Jan-12	Borrero	19.984	12:00:00
30-Jan-12	Borrero	19.627	13:00:00
30-Jan-12	Borrero	20.103	14:00:00
30-Jan-12	Borrero	20.15	15:00:00
30-Jan-12	Borrero	20.817	16:00:00
30-Jan-12	Borrero	21.509	17:00:00
30-Jan-12	Borrero	18.105	18:00:00
30-Jan-12	Borrero	18.271	19:00:00
30-Jan-12	Borrero	20.055	20:00:00
30-Jan-12	Borrero	19.746	21:00:00
30-Jan-12	Borrero	19.294	22:00:00
30-Jan-12	Borrero	19.151	23:00:00
31-Jan-12	Borrero	19.532	00:00:00
31-Jan-12	Borrero	20.103	01:00:00
31-Jan-12	Borrero	20.674	02:00:00
31-Jan-12	Borrero	21.509	03:00:00
31-Jan-12	Borrero	21.27	04:00:00
31-Jan-12	Borrero	20.936	05:00:00
31-Jan-12	Borrero	21.103	06:00:00
31-Jan-12	Borrero	22.011	07:00:00
31-Jan-12	Borrero	21.939	08:00:00
31-Jan-12	Borrero	21.39	09:00:00
31-Jan-12	Borrero	20.722	10:00:00
31-Jan-12	Borrero	19.508	11:00:00
31-Jan-12	Borrero	19.365	12:00:00
31-Jan-12	Borrero	18.842	13:00:00
31-Jan-12	Borrero	18.295	14:00:00
31-Jan-12	Borrero	17.534	15:00:00
31-Jan-12	Borrero	17.249	16:00:00
31-Jan-12	Borrero	20.15	17:00:00
31-Jan-12	Borrero	20.865	18:00:00
31-Jan-12	Borrero	21.581	19:00:00
31-Jan-12	Borrero	21.246	20:00:00
31-Jan-12	Borrero	21.413	21:00:00
31-Jan-12	Borrero	20.388	22:00:00
31-Jan-12	Borrero	20.722	23:00:00
1-Feb-12	Borrero	21.032	00:00:00
1-Feb-12	Borrero	16.487	01:00:00
1-Feb-12	Borrero	16.225	02:00:00
1-Feb-12	Borrero	16.201	03:00:00
1-Feb-12	Borrero	17.201	04:00:00
1-Feb-12	Borrero	20.198	05:00:00
1-Feb-12	Borrero	20.817	06:00:00
1-Feb-12	Borrero	22.369	07:00:00
1-Feb-12	Borrero	22.729	08:00:00
1-Feb-12	Borrero	22.753	09:00:00
1-Feb-12	Borrero	23.088	10:00:00
1-Feb-12	Borrero	23.184	11:00:00
1-Feb-12	Borrero	22.202	12:00:00
1-Feb-12	Borrero	21.39	13:00:00
1-Feb-12	Borrero	19.318	14:00:00
1-Feb-12	Borrero	17.724	15:00:00
1-Feb-12	Borrero	18.842	16:00:00
1-Feb-12	Borrero	19.698	17:00:00
1-Feb-12	Borrero	20.484	18:00:00
1-Feb-12	Borrero	22.417	19:00:00
1-Feb-12	Borrero	22.13	20:00:00
1-Feb-12	Borrero	22.369	21:00:00
1-Feb-12	Borrero	22.202	22:00:00
1-Feb-12	Borrero	21.819	23:00:00
2-Feb-12	Borrero	22.011	00:00:00
2-Feb-12	Borrero	21.39	01:00:00
2-Feb-12	Borrero	21.772	02:00:00
2-Feb-12	Borrero	20.603	03:00:00
2-Feb-12	Borrero	21.39	04:00:00
2-Feb-12	Borrero	22.753	05:00:00
2-Feb-12	Borrero	22.393	06:00:00
2-Feb-12	Borrero	22.776	07:00:00
2-Feb-12	Borrero	22.872	08:00:00
2-Feb-12	Borrero	23.256	09:00:00
2-Feb-12	Borrero	23.064	10:00:00
2-Feb-12	Borrero	23.208	11:00:00
2-Feb-12	Borrero	22.537	12:00:00
2-Feb-12	Borrero	23.304	13:00:00
2-Feb-12	Borrero	23.016	14:00:00
2-Feb-12	Borrero	23.088	15:00:00
2-Feb-12	Borrero	19.888	16:00:00
2-Feb-12	Borrero	20.96	17:00:00
2-Feb-12	Borrero	23.136	18:00:00
2-Feb-12	Borrero	23.232	19:00:00
2-Feb-12	Borrero	23.93	20:00:00
2-Feb-12	Borrero	23.497	21:00:00
2-Feb-12	Borrero	23.737	22:00:00
2-Feb-12	Borrero	23.376	23:00:00
3-Feb-12	Borrero	22.992	00:00:00
3-Feb-12	Borrero	22.321	01:00:00
3-Feb-12	Borrero	22.585	02:00:00
3-Feb-12	Borrero	23.881	03:00:00
3-Feb-12	Borrero	22.513	04:00:00
3-Feb-12	Borrero	23.954	05:00:00
3-Feb-12	Borrero	23.232	06:00:00
3-Feb-12	Borrero	23.16	07:00:00
3-Feb-12	Borrero	23.93	08:00:00
3-Feb-12	Borrero	23.809	09:00:00
3-Feb-12	Borrero	23.881	10:00:00
3-Feb-12	Borrero	23.112	11:00:00
3-Feb-12	Borrero	23.28	12:00:00
3-Feb-12	Borrero	23.232	13:00:00
3-Feb-12	Borrero	21.819	14:00:00
3-Feb-12	Borrero	24.074	15:00:00
3-Feb-12	Borrero	22.896	16:00:00
3-Feb-12	Borrero	22.393	17:00:00
3-Feb-12	Borrero	22.465	18:00:00
3-Feb-12	Borrero	22.776	19:00:00
3-Feb-12	Borrero	22.705	20:00:00
3-Feb-12	Borrero	22.513	21:00:00
3-Feb-12	Borrero	21.891	22:00:00
3-Feb-12	Borrero	22.202	23:00:00
4-Feb-12	Borrero	22.178	00:00:00
4-Feb-12	Borrero	21.915	01:00:00
4-Feb-12	Borrero	22.369	02:00:00
4-Feb-12	Borrero	22.8	03:00:00
4-Feb-12	Borrero	23.064	04:00:00
4-Feb-12	Borrero	23.761	05:00:00
4-Feb-12	Borrero	24.146	06:00:00
4-Feb-12	Borrero	24.363	07:00:00
4-Feb-12	Borrero	24.46	08:00:00
4-Feb-12	Borrero	21.939	09:00:00
4-Feb-12	Borrero	21.39	10:00:00
4-Feb-12	Borrero	21.533	11:00:00
4-Feb-12	Borrero	21.437	12:00:00
4-Feb-12	Borrero	21.318	13:00:00
4-Feb-12	Borrero	21.987	14:00:00
4-Feb-12	Borrero	23.905	15:00:00
4-Feb-12	Borrero	22.729	16:00:00
4-Feb-12	Borrero	23.352	17:00:00
4-Feb-12	Borrero	23.689	18:00:00
4-Feb-12	Borrero	23.208	19:00:00
4-Feb-12	Borrero	22.082	20:00:00
4-Feb-12	Borrero	22.25	21:00:00
4-Feb-12	Borrero	22.393	22:00:00
4-Feb-12	Borrero	22.274	23:00:00
5-Feb-12	Borrero	22.633	00:00:00
5-Feb-12	Borrero	22.776	01:00:00
5-Feb-12	Borrero	23.184	02:00:00
5-Feb-12	Borrero	23.352	03:00:00
5-Feb-12	Borrero	23.521	04:00:00
5-Feb-12	Borrero	23.545	05:00:00
5-Feb-12	Borrero	23.545	06:00:00
5-Feb-12	Borrero	23.641	07:00:00
5-Feb-12	Borrero	23.617	08:00:00
5-Feb-12	Borrero	23.617	09:00:00
5-Feb-12	Borrero	23.665	10:00:00
5-Feb-12	Borrero	23.545	11:00:00
5-Feb-12	Borrero	23.521	12:00:00
5-Feb-12	Borrero	23.641	13:00:00
5-Feb-12	Borrero	23.881	14:00:00
5-Feb-12	Borrero	24.219	15:00:00
5-Feb-12	Borrero	24.557	16:00:00
5-Feb-12	Borrero	24.605	17:00:00
5-Feb-12	Borrero	24.243	18:00:00
5-Feb-12	Borrero	23.737	19:00:00
5-Feb-12	Borrero	23.954	20:00:00
5-Feb-12	Borrero	24.484	21:00:00
5-Feb-12	Borrero	24.412	22:00:00
5-Feb-12	Borrero	24.339	23:00:00
6-Feb-12	Borrero	24.557	00:00:00
6-Feb-12	Borrero	24.46	01:00:00
6-Feb-12	Borrero	24.388	02:00:00
6-Feb-12	Borrero	24.436	03:00:00
6-Feb-12	Borrero	24.653	04:00:00
6-Feb-12	Borrero	24.508	05:00:00
6-Feb-12	Borrero	24.363	06:00:00
6-Feb-12	Borrero	24.339	07:00:00
6-Feb-12	Borrero	24.146	08:00:00
6-Feb-12	Borrero	24.122	09:00:00
6-Feb-12	Borrero	24.002	10:00:00
6-Feb-12	Borrero	24.074	11:00:00
6-Feb-12	Borrero	24.074	12:00:00
6-Feb-12	Borrero	23.954	13:00:00
6-Feb-12	Borrero	23.593	14:00:00
6-Feb-12	Borrero	23.424	15:00:00
6-Feb-12	Borrero	23.833	16:00:00
6-Feb-12	Borrero	24.339	17:00:00
6-Feb-12	Borrero	24.581	18:00:00
6-Feb-12	Borrero	25.55	19:00:00
6-Feb-12	Borrero	25.647	20:00:00
6-Feb-12	Borrero	25.987	21:00:00
6-Feb-12	Borrero	24.339	22:00:00
6-Feb-12	Borrero	26.231	23:00:00
7-Feb-12	Borrero	25.914	00:00:00
7-Feb-12	Borrero	25.477	01:00:00
7-Feb-12	Borrero	26.134	02:00:00
7-Feb-12	Borrero	25.841	03:00:00
7-Feb-12	Borrero	25.331	04:00:00
7-Feb-12	Borrero	25.598	05:00:00
7-Feb-12	Borrero	25.939	06:00:00
7-Feb-12	Borrero	25.817	07:00:00
7-Feb-12	Borrero	25.768	08:00:00
7-Feb-12	Borrero	25.307	09:00:00
7-Feb-12	Borrero	24.823	10:00:00
7-Feb-12	Borrero	25.428	11:00:00
7-Feb-12	Borrero	25.866	12:00:00
7-Feb-12	Borrero	25.914	13:00:00
7-Feb-12	Borrero	25.477	14:00:00
7-Feb-12	Borrero	25.331	15:00:00
7-Feb-12	Borrero	25.574	16:00:00
7-Feb-12	Borrero	26.036	17:00:00
7-Feb-12	Borrero	25.477	18:00:00
7-Feb-12	Borrero	25.768	19:00:00
7-Feb-12	Borrero	26.158	20:00:00
7-Feb-12	Borrero	25.55	21:00:00
7-Feb-12	Borrero	24.726	22:00:00
7-Feb-12	Borrero	24.146	23:00:00
8-Feb-12	Borrero	25.817	00:00:00
8-Feb-12	Borrero	25.307	01:00:00
8-Feb-12	Borrero	25.38	02:00:00
8-Feb-12	Borrero	24.871	03:00:00
8-Feb-12	Borrero	24.774	04:00:00
8-Feb-12	Borrero	24.823	05:00:00
8-Feb-12	Borrero	24.098	06:00:00
8-Feb-12	Borrero	24.436	07:00:00
8-Feb-12	Borrero	24.388	08:00:00
8-Feb-12	Borrero	25.065	09:00:00
8-Feb-12	Borrero	25.234	10:00:00
8-Feb-12	Borrero	25.065	11:00:00
8-Feb-12	Borrero	25.647	12:00:00
8-Feb-12	Borrero	25.574	13:00:00
8-Feb-12	Borrero	25.987	14:00:00
8-Feb-12	Borrero	25.987	15:00:00
8-Feb-12	Borrero	26.5	16:00:00
8-Feb-12	Borrero	26.989	17:00:00
8-Feb-12	Borrero	27.038	18:00:00
8-Feb-12	Borrero	27.014	19:00:00
8-Feb-12	Borrero	27.087	20:00:00
8-Feb-12	Borrero	27.087	21:00:00
8-Feb-12	Borrero	27.087	22:00:00
8-Feb-12	Borrero	27.063	23:00:00
9-Feb-12	Borrero	27.063	00:00:00
9-Feb-12	Borrero	26.573	01:00:00
9-Feb-12	Borrero	26.207	02:00:00
9-Feb-12	Borrero	26.158	03:00:00
9-Feb-12	Borrero	26.524	04:00:00
9-Feb-12	Borrero	26.695	05:00:00
9-Feb-12	Borrero	26.573	06:00:00
9-Feb-12	Borrero	26.475	07:00:00
9-Feb-12	Borrero	26.622	08:00:00
9-Feb-12	Borrero	26.671	09:00:00
9-Feb-12	Borrero	26.94	10:00:00
9-Feb-12	Borrero	26.965	11:00:00
9-Feb-12	Borrero	26.916	12:00:00
9-Feb-12	Borrero	26.695	13:00:00
9-Feb-12	Borrero	22.776	14:00:00
9-Feb-12	Borrero	19.27	15:00:00
9-Feb-12	Borrero	19.08	16:00:00
9-Feb-12	Borrero	25.137	17:00:00
9-Feb-12	Borrero	25.768	18:00:00
9-Feb-12	Borrero	26.402	19:00:00
9-Feb-12	Borrero	26.573	20:00:00
9-Feb-12	Borrero	26.646	21:00:00
9-Feb-12	Borrero	26.842	22:00:00
9-Feb-12	Borrero	26.867	23:00:00
10-Feb-12	Borrero	25.283	00:00:00
10-Feb-12	Borrero	19.365	01:00:00
10-Feb-12	Borrero	19.127	02:00:00
10-Feb-12	Borrero	18.818	03:00:00
10-Feb-12	Borrero	23.569	04:00:00
10-Feb-12	Borrero	24.823	05:00:00
10-Feb-12	Borrero	25.258	06:00:00
10-Feb-12	Borrero	25.574	07:00:00
10-Feb-12	Borrero	25.574	08:00:00
10-Feb-12	Borrero	26.085	09:00:00
10-Feb-12	Borrero	26.134	10:00:00
10-Feb-12	Borrero	26.085	11:00:00
10-Feb-12	Borrero	25.793	12:00:00
10-Feb-12	Borrero	25.04	13:00:00
10-Feb-12	Borrero	22.8	14:00:00
10-Feb-12	Borrero	22.896	15:00:00
10-Feb-12	Borrero	20.65	16:00:00
10-Feb-12	Borrero	23.04	17:00:00
10-Feb-12	Borrero	23.665	18:00:00
10-Feb-12	Borrero	24.629	19:00:00
10-Feb-12	Borrero	25.404	20:00:00
10-Feb-12	Borrero	25.939	21:00:00
10-Feb-12	Borrero	26.304	22:00:00
10-Feb-12	Borrero	26.5	23:00:00
11-Feb-12	Borrero	26.622	00:00:00
11-Feb-12	Borrero	26.769	01:00:00
11-Feb-12	Borrero	26.622	02:00:00
11-Feb-12	Borrero	26.012	03:00:00
11-Feb-12	Borrero	26.426	04:00:00
11-Feb-12	Borrero	26.28	05:00:00
11-Feb-12	Borrero	26.622	06:00:00
11-Feb-12	Borrero	26.695	07:00:00
11-Feb-12	Borrero	26.891	08:00:00
11-Feb-12	Borrero	26.891	09:00:00
11-Feb-12	Borrero	26.744	10:00:00
11-Feb-12	Borrero	26.769	11:00:00
11-Feb-12	Borrero	26.793	12:00:00
11-Feb-12	Borrero	26.769	13:00:00
11-Feb-12	Borrero	26.793	14:00:00
11-Feb-12	Borrero	26.793	15:00:00
11-Feb-12	Borrero	26.818	16:00:00
11-Feb-12	Borrero	26.793	17:00:00
11-Feb-12	Borrero	26.744	18:00:00
11-Feb-12	Borrero	26.695	19:00:00
11-Feb-12	Borrero	26.72	20:00:00
11-Feb-12	Borrero	26.818	21:00:00
11-Feb-12	Borrero	26.867	22:00:00
11-Feb-12	Borrero	26.916	23:00:00
12-Feb-12	Borrero	27.112	00:00:00
12-Feb-12	Borrero	27.21	01:00:00
12-Feb-12	Borrero	27.161	02:00:00
12-Feb-12	Borrero	27.136	03:00:00
12-Feb-12	Borrero	26.94	04:00:00
12-Feb-12	Borrero	26.891	05:00:00
12-Feb-12	Borrero	26.646	06:00:00
12-Feb-12	Borrero	26.304	07:00:00
12-Feb-12	Borrero	25.841	08:00:00
12-Feb-12	Borrero	26.94	09:00:00
12-Feb-12	Borrero	27.136	10:00:00
12-Feb-12	Borrero	27.21	11:00:00
12-Feb-12	Borrero	27.21	12:00:00
12-Feb-12	Borrero	27.308	13:00:00
12-Feb-12	Borrero	25.113	14:00:00
12-Feb-12	Borrero	24.484	15:00:00
12-Feb-12	Borrero	24.992	16:00:00
12-Feb-12	Borrero	25.428	17:00:00
12-Feb-12	Borrero	25.768	18:00:00
12-Feb-12	Borrero	25.987	19:00:00
12-Feb-12	Borrero	25.963	20:00:00
12-Feb-12	Borrero	26.134	21:00:00
12-Feb-12	Borrero	26.5	22:00:00
12-Feb-12	Borrero	26.867	23:00:00
13-Feb-12	Borrero	27.014	00:00:00
13-Feb-12	Borrero	25.817	01:00:00
13-Feb-12	Borrero	26.793	02:00:00
13-Feb-12	Borrero	26.891	03:00:00
13-Feb-12	Borrero	27.112	04:00:00
13-Feb-12	Borrero	26.695	05:00:00
13-Feb-12	Borrero	25.89	06:00:00
13-Feb-12	Borrero	21.772	07:00:00
13-Feb-12	Borrero	26.207	08:00:00
13-Feb-12	Borrero	24.436	09:00:00
13-Feb-12	Borrero	24.944	10:00:00
13-Feb-12	Borrero	27.063	11:00:00
13-Feb-12	Borrero	27.259	12:00:00
13-Feb-12	Borrero	25.623	13:00:00
13-Feb-12	Borrero	25.817	14:00:00
13-Feb-12	Borrero	25.574	15:00:00
13-Feb-12	Borrero	25.623	16:00:00
13-Feb-12	Borrero	26.426	17:00:00
13-Feb-12	Borrero	26.304	18:00:00
13-Feb-12	Borrero	26.378	19:00:00
13-Feb-12	Borrero	26.036	20:00:00
13-Feb-12	Borrero	23.376	21:00:00
13-Feb-12	Borrero	25.525	22:00:00
13-Feb-12	Borrero	25.841	23:00:00
14-Feb-12	Borrero	25.331	00:00:00
14-Feb-12	Borrero	25.695	01:00:00
14-Feb-12	Borrero	25.016	02:00:00
14-Feb-12	Borrero	23.208	03:00:00
14-Feb-12	Borrero	21.772	04:00:00
14-Feb-12	Borrero	21.079	05:00:00
14-Feb-12	Borrero	20.484	06:00:00
14-Feb-12	Borrero	19.413	07:00:00
14-Feb-12	Borrero	19.199	08:00:00
14-Feb-12	Borrero	20.007	09:00:00
14-Feb-12	Borrero	20.46	10:00:00
14-Feb-12	Borrero	19.651	11:00:00
14-Feb-12	Borrero	18.985	12:00:00
14-Feb-12	Borrero	19.555	13:00:00
14-Feb-12	Borrero	19.222	14:00:00
14-Feb-12	Borrero	20.126	15:00:00
14-Feb-12	Borrero	19.032	16:00:00
14-Feb-12	Borrero	17.867	17:00:00
14-Feb-12	Borrero	16.987	18:00:00
14-Feb-12	Borrero	16.915	19:00:00
14-Feb-12	Borrero	21.963	20:00:00
14-Feb-12	Borrero	20.079	21:00:00
14-Feb-12	Borrero	18.485	22:00:00
14-Feb-12	Borrero	19.579	23:00:00
15-Feb-12	Borrero	20.698	00:00:00
15-Feb-12	Borrero	20.65	01:00:00
15-Feb-12	Borrero	20.603	02:00:00
15-Feb-12	Borrero	17.986	03:00:00
15-Feb-12	Borrero	18.961	04:00:00
15-Feb-12	Borrero	18.961	05:00:00
15-Feb-12	Borrero	20.222	06:00:00
15-Feb-12	Borrero	19.651	07:00:00
15-Feb-12	Borrero	17.344	08:00:00
15-Feb-12	Borrero	18.557	09:00:00
15-Feb-12	Borrero	20.913	10:00:00
15-Feb-12	Borrero	22.537	11:00:00
15-Feb-12	Borrero	19.056	12:00:00
15-Feb-12	Borrero	18.366	13:00:00
15-Feb-12	Borrero	18.818	14:00:00
15-Feb-12	Borrero	19.294	15:00:00
15-Feb-12	Borrero	18.129	16:00:00
15-Feb-12	Borrero	17.938	17:00:00
15-Feb-12	Borrero	17.986	18:00:00
15-Feb-12	Borrero	17.796	19:00:00
15-Feb-12	Borrero	18.295	20:00:00
15-Feb-12	Borrero	17.201	21:00:00
15-Feb-12	Borrero	16.368	22:00:00
15-Feb-12	Borrero	16.249	23:00:00
16-Feb-12	Borrero	19.603	00:00:00
16-Feb-12	Borrero	19.674	01:00:00
16-Feb-12	Borrero	19.912	02:00:00
16-Feb-12	Borrero	18.604	03:00:00
16-Feb-12	Borrero	18.866	04:00:00
16-Feb-12	Borrero	18.224	05:00:00
16-Feb-12	Borrero	19.103	06:00:00
16-Feb-12	Borrero	18.604	07:00:00
16-Feb-12	Borrero	18.485	08:00:00
16-Feb-12	Borrero	17.677	09:00:00
16-Feb-12	Borrero	17.486	10:00:00
16-Feb-12	Borrero	17.439	11:00:00
16-Feb-12	Borrero	17.534	12:00:00
16-Feb-12	Borrero	17.534	13:00:00
16-Feb-12	Borrero	18.652	14:00:00
16-Feb-12	Borrero	20.841	15:00:00
16-Feb-12	Borrero	19.365	16:00:00
16-Feb-12	Borrero	19.008	17:00:00
16-Feb-12	Borrero	17.201	18:00:00
16-Feb-12	Borrero	16.63	19:00:00
16-Feb-12	Borrero	16.249	20:00:00
16-Feb-12	Borrero	16.272	21:00:00
16-Feb-12	Borrero	18.057	22:00:00
16-Feb-12	Borrero	18.723	23:00:00
17-Feb-12	Borrero	19.246	00:00:00
17-Feb-12	Borrero	18.771	01:00:00
17-Feb-12	Borrero	19.27	02:00:00
17-Feb-12	Borrero	19.199	03:00:00
17-Feb-12	Borrero	20.388	04:00:00
17-Feb-12	Borrero	21.557	05:00:00
17-Feb-12	Borrero	21.509	06:00:00
17-Feb-12	Borrero	21.891	07:00:00
17-Feb-12	Borrero	19.77	08:00:00
17-Feb-12	Borrero	19.222	09:00:00
17-Feb-12	Borrero	19.365	10:00:00
17-Feb-12	Borrero	18.771	11:00:00
17-Feb-12	Borrero	19.46	12:00:00
17-Feb-12	Borrero	20.913	13:00:00
17-Feb-12	Borrero	21.437	14:00:00
17-Feb-12	Borrero	23.881	15:00:00
17-Feb-12	Borrero	26.842	16:00:00
17-Feb-12	Borrero	27.333	17:00:00
17-Feb-12	Borrero	25.453	18:00:00
17-Feb-12	Borrero	26.329	19:00:00
17-Feb-12	Borrero	27.431	20:00:00
17-Feb-12	Borrero	27.579	21:00:00
17-Feb-12	Borrero	27.751	22:00:00
17-Feb-12	Borrero	27.481	23:00:00
18-Feb-12	Borrero	27.505	00:00:00
18-Feb-12	Borrero	27.456	01:00:00
18-Feb-12	Borrero	27.456	02:00:00
18-Feb-12	Borrero	27.554	03:00:00
18-Feb-12	Borrero	27.653	04:00:00
18-Feb-12	Borrero	27.579	05:00:00
18-Feb-12	Borrero	27.579	06:00:00
18-Feb-12	Borrero	27.136	07:00:00
18-Feb-12	Borrero	26.965	08:00:00
18-Feb-12	Borrero	26.085	09:00:00
18-Feb-12	Borrero	25.671	10:00:00
18-Feb-12	Borrero	25.939	11:00:00
18-Feb-12	Borrero	26.744	12:00:00
18-Feb-12	Borrero	27.014	13:00:00
18-Feb-12	Borrero	27.112	14:00:00
18-Feb-12	Borrero	27.579	15:00:00
18-Feb-12	Borrero	27.924	16:00:00
18-Feb-12	Borrero	27.727	17:00:00
18-Feb-12	Borrero	26.891	18:00:00
18-Feb-12	Borrero	26.646	19:00:00
18-Feb-12	Borrero	26.475	20:00:00
18-Feb-12	Borrero	26.353	21:00:00
18-Feb-12	Borrero	26.085	22:00:00
18-Feb-12	Borrero	26.304	23:00:00
19-Feb-12	Borrero	26.598	00:00:00
19-Feb-12	Borrero	26.891	01:00:00
19-Feb-12	Borrero	27.21	02:00:00
19-Feb-12	Borrero	26.646	03:00:00
19-Feb-12	Borrero	26.671	04:00:00
19-Feb-12	Borrero	26.598	05:00:00
19-Feb-12	Borrero	26.671	06:00:00
19-Feb-12	Borrero	26.72	07:00:00
19-Feb-12	Borrero	26.598	08:00:00
19-Feb-12	Borrero	26.5	09:00:00
19-Feb-12	Borrero	26.402	10:00:00
19-Feb-12	Borrero	26.475	11:00:00
19-Feb-12	Borrero	26.304	12:00:00
19-Feb-12	Borrero	26.646	13:00:00
19-Feb-12	Borrero	26.769	14:00:00
19-Feb-12	Borrero	26.842	15:00:00
19-Feb-12	Borrero	26.818	16:00:00
19-Feb-12	Borrero	26.793	17:00:00
19-Feb-12	Borrero	26.475	18:00:00
19-Feb-12	Borrero	24.847	19:00:00
19-Feb-12	Borrero	24.75	20:00:00
19-Feb-12	Borrero	25.355	21:00:00
19-Feb-12	Borrero	24.629	22:00:00
19-Feb-12	Borrero	24.339	23:00:00
20-Feb-12	Borrero	24.847	00:00:00
20-Feb-12	Borrero	24.823	01:00:00
20-Feb-12	Borrero	25.065	02:00:00
20-Feb-12	Borrero	24.968	03:00:00
20-Feb-12	Borrero	25.38	04:00:00
20-Feb-12	Borrero	25.21	05:00:00
20-Feb-12	Borrero	25.477	06:00:00
20-Feb-12	Borrero	25.598	07:00:00
20-Feb-12	Borrero	25.623	08:00:00
20-Feb-12	Borrero	25.38	09:00:00
20-Feb-12	Borrero	24.968	10:00:00
20-Feb-12	Borrero	25.72	11:00:00
20-Feb-12	Borrero	24.847	12:00:00
20-Feb-12	Borrero	24.557	13:00:00
20-Feb-12	Borrero	24.968	14:00:00
20-Feb-12	Borrero	24.847	15:00:00
20-Feb-12	Borrero	25.428	16:00:00
20-Feb-12	Borrero	24.46	17:00:00
20-Feb-12	Borrero	24.774	18:00:00
20-Feb-12	Borrero	24.002	19:00:00
20-Feb-12	Borrero	24.146	20:00:00
20-Feb-12	Borrero	24.074	21:00:00
20-Feb-12	Borrero	23.424	22:00:00
20-Feb-12	Borrero	23.689	23:00:00
21-Feb-12	Borrero	24.074	00:00:00
21-Feb-12	Borrero	23.881	01:00:00
21-Feb-12	Borrero	24.002	02:00:00
21-Feb-12	Borrero	24.46	03:00:00
21-Feb-12	Borrero	24.677	04:00:00
21-Feb-12	Borrero	24.702	05:00:00
21-Feb-12	Borrero	24.798	06:00:00
21-Feb-12	Borrero	24.992	07:00:00
21-Feb-12	Borrero	25.016	08:00:00
21-Feb-12	Borrero	25.355	09:00:00
21-Feb-12	Borrero	25.477	10:00:00
21-Feb-12	Borrero	25.38	11:00:00
21-Feb-12	Borrero	25.21	12:00:00
21-Feb-12	Borrero	24.798	13:00:00
21-Feb-12	Borrero	25.04	14:00:00
21-Feb-12	Borrero	25.04	15:00:00
21-Feb-12	Borrero	25.258	16:00:00
21-Feb-12	Borrero	25.525	17:00:00
21-Feb-12	Borrero	25.987	18:00:00
21-Feb-12	Borrero	26.28	19:00:00
21-Feb-12	Borrero	26.451	20:00:00
21-Feb-12	Borrero	26.085	21:00:00
21-Feb-12	Borrero	25.89	22:00:00
21-Feb-12	Borrero	25.404	23:00:00
22-Feb-12	Borrero	24.436	00:00:00
22-Feb-12	Borrero	23.256	01:00:00
22-Feb-12	Borrero	24.774	02:00:00
22-Feb-12	Borrero	25.162	03:00:00
22-Feb-12	Borrero	25.428	04:00:00
22-Feb-12	Borrero	25.817	05:00:00
22-Feb-12	Borrero	26.549	06:00:00
22-Feb-12	Borrero	26.769	07:00:00
22-Feb-12	Borrero	27.186	08:00:00
22-Feb-12	Borrero	27.333	09:00:00
22-Feb-12	Borrero	26.475	10:00:00
22-Feb-12	Borrero	26.426	11:00:00
22-Feb-12	Borrero	25.695	12:00:00
22-Feb-12	Borrero	25.623	13:00:00
22-Feb-12	Borrero	25.963	14:00:00
22-Feb-12	Borrero	26.378	15:00:00
22-Feb-12	Borrero	26.622	16:00:00
22-Feb-12	Borrero	26.5	17:00:00
22-Feb-12	Borrero	26.818	18:00:00
22-Feb-12	Borrero	27.554	19:00:00
22-Feb-12	Borrero	27.358	20:00:00
22-Feb-12	Borrero	27.308	21:00:00
22-Feb-12	Borrero	26.5	22:00:00
22-Feb-12	Borrero	26.989	23:00:00
23-Feb-12	Borrero	26.549	00:00:00
23-Feb-12	Borrero	25.598	01:00:00
23-Feb-12	Borrero	22.178	02:00:00
23-Feb-12	Borrero	22.585	03:00:00
23-Feb-12	Borrero	23.112	04:00:00
23-Feb-12	Borrero	24.992	05:00:00
23-Feb-12	Borrero	26.329	06:00:00
23-Feb-12	Borrero	26.818	07:00:00
23-Feb-12	Borrero	26.769	08:00:00
23-Feb-12	Borrero	26.744	09:00:00
23-Feb-12	Borrero	26.5	10:00:00
23-Feb-12	Borrero	25.113	11:00:00
23-Feb-12	Borrero	24.992	12:00:00
23-Feb-12	Borrero	23.689	13:00:00
23-Feb-12	Borrero	21.676	14:00:00
23-Feb-12	Borrero	21.843	15:00:00
23-Feb-12	Borrero	21.819	16:00:00
23-Feb-12	Borrero	22.393	17:00:00
23-Feb-12	Borrero	24.339	18:00:00
23-Feb-12	Borrero	25.89	19:00:00
23-Feb-12	Borrero	26.353	20:00:00
23-Feb-12	Borrero	25.987	21:00:00
23-Feb-12	Borrero	26.085	22:00:00
23-Feb-12	Borrero	26.012	23:00:00
24-Feb-12	Borrero	24.871	00:00:00
24-Feb-12	Borrero	25.914	01:00:00
24-Feb-12	Borrero	24.871	02:00:00
24-Feb-12	Borrero	23.833	03:00:00
24-Feb-12	Borrero	23.954	04:00:00
24-Feb-12	Borrero	21.581	05:00:00
24-Feb-12	Borrero	23.064	06:00:00
24-Feb-12	Borrero	25.72	07:00:00
24-Feb-12	Borrero	26.353	08:00:00
24-Feb-12	Borrero	27.087	09:00:00
24-Feb-12	Borrero	27.333	10:00:00
24-Feb-12	Borrero	27.702	11:00:00
24-Feb-12	Borrero	27.727	12:00:00
24-Feb-12	Borrero	26.867	13:00:00
24-Feb-12	Borrero	26.353	14:00:00
24-Feb-12	Borrero	23.4	15:00:00
24-Feb-12	Borrero	23.352	16:00:00
24-Feb-12	Borrero	23.184	17:00:00
24-Feb-12	Borrero	22.872	18:00:00
24-Feb-12	Borrero	23.761	19:00:00
24-Feb-12	Borrero	26.94	20:00:00
24-Feb-12	Borrero	27.53	21:00:00
24-Feb-12	Borrero	27.604	22:00:00
24-Feb-12	Borrero	27.677	23:00:00
25-Feb-12	Borrero	28.023	00:00:00
25-Feb-12	Borrero	27.85	01:00:00
25-Feb-12	Borrero	27.604	02:00:00
25-Feb-12	Borrero	26.818	03:00:00
25-Feb-12	Borrero	24.677	04:00:00
25-Feb-12	Borrero	23.04	05:00:00
25-Feb-12	Borrero	23.737	06:00:00
25-Feb-12	Borrero	25.817	07:00:00
25-Feb-12	Borrero	26.646	08:00:00
25-Feb-12	Borrero	27.014	09:00:00
25-Feb-12	Borrero	27.235	10:00:00
25-Feb-12	Borrero	27.702	11:00:00
25-Feb-12	Borrero	27.727	12:00:00
25-Feb-12	Borrero	27.825	13:00:00
25-Feb-12	Borrero	27.235	14:00:00
25-Feb-12	Borrero	26.744	15:00:00
25-Feb-12	Borrero	24.219	16:00:00
25-Feb-12	Borrero	25.866	17:00:00
25-Feb-12	Borrero	27.038	18:00:00
25-Feb-12	Borrero	27.579	19:00:00
25-Feb-12	Borrero	27.456	20:00:00
25-Feb-12	Borrero	27.875	21:00:00
25-Feb-12	Borrero	27.801	22:00:00
25-Feb-12	Borrero	28.147	23:00:00
26-Feb-12	Borrero	28.097	00:00:00
26-Feb-12	Borrero	27.949	01:00:00
26-Feb-12	Borrero	26.867	02:00:00
26-Feb-12	Borrero	26.818	03:00:00
26-Feb-12	Borrero	26.182	04:00:00
26-Feb-12	Borrero	25.695	05:00:00
26-Feb-12	Borrero	26.231	06:00:00
26-Feb-12	Borrero	27.186	07:00:00
26-Feb-12	Borrero	27.014	08:00:00
26-Feb-12	Borrero	27.112	09:00:00
26-Feb-12	Borrero	27.235	10:00:00
26-Feb-12	Borrero	27.308	11:00:00
26-Feb-12	Borrero	23.978	12:00:00
26-Feb-12	Borrero	22.489	13:00:00
26-Feb-12	Borrero	22.345	14:00:00
26-Feb-12	Borrero	22.441	15:00:00
26-Feb-12	Borrero	22.537	16:00:00
26-Feb-12	Borrero	22.25	17:00:00
26-Feb-12	Borrero	21.867	18:00:00
26-Feb-12	Borrero	24.798	19:00:00
26-Feb-12	Borrero	26.451	20:00:00
26-Feb-12	Borrero	26.793	21:00:00
26-Feb-12	Borrero	24.677	22:00:00
26-Feb-12	Borrero	22.92	23:00:00
27-Feb-12	Borrero	22.633	00:00:00
27-Feb-12	Borrero	22.705	01:00:00
27-Feb-12	Borrero	22.298	02:00:00
27-Feb-12	Borrero	22.082	03:00:00
27-Feb-12	Borrero	21.485	04:00:00
27-Feb-12	Borrero	18.2	05:00:00
27-Feb-12	Borrero	20.484	06:00:00
27-Feb-12	Borrero	21.39	07:00:00
27-Feb-12	Borrero	22.034	08:00:00
27-Feb-12	Borrero	22.824	09:00:00
27-Feb-12	Borrero	25.841	10:00:00
27-Feb-12	Borrero	25.647	11:00:00
27-Feb-12	Borrero	22.705	12:00:00
27-Feb-12	Borrero	22.441	13:00:00
27-Feb-12	Borrero	21.987	14:00:00
27-Feb-12	Borrero	21.867	15:00:00
27-Feb-12	Borrero	21.819	16:00:00
27-Feb-12	Borrero	21.127	17:00:00
27-Feb-12	Borrero	20.198	18:00:00
27-Feb-12	Borrero	20.841	19:00:00
27-Feb-12	Borrero	20.936	20:00:00
27-Feb-12	Borrero	21.079	21:00:00
27-Feb-12	Borrero	25.453	22:00:00
27-Feb-12	Borrero	27.776	23:00:00
28-Feb-12	Borrero	25.914	00:00:00
28-Feb-12	Borrero	26.5	01:00:00
28-Feb-12	Borrero	24.098	02:00:00
28-Feb-12	Borrero	27.53	03:00:00
28-Feb-12	Borrero	21.008	04:00:00
28-Feb-12	Borrero	20.746	05:00:00
28-Feb-12	Borrero	20.055	06:00:00
28-Feb-12	Borrero	19.056	07:00:00
28-Feb-12	Borrero	18.818	08:00:00
28-Feb-12	Borrero	19.389	09:00:00
28-Feb-12	Borrero	20.222	10:00:00
28-Feb-12	Borrero	25.598	11:00:00
28-Feb-12	Borrero	25.744	12:00:00
28-Feb-12	Borrero	25.453	13:00:00
28-Feb-12	Borrero	26.182	14:00:00
28-Feb-12	Borrero	25.939	15:00:00
28-Feb-12	Borrero	27.875	16:00:00
28-Feb-12	Borrero	22.441	17:00:00
28-Feb-12	Borrero	21.676	18:00:00
28-Feb-12	Borrero	20.341	19:00:00
28-Feb-12	Borrero	20.698	20:00:00
28-Feb-12	Borrero	19.436	21:00:00
28-Feb-12	Borrero	21.819	22:00:00
28-Feb-12	Borrero	27.653	23:00:00
29-Feb-12	Borrero	28.345	00:00:00
29-Feb-12	Borrero	27.604	01:00:00
29-Feb-12	Borrero	28.147	02:00:00
29-Feb-12	Borrero	28.394	03:00:00
29-Feb-12	Borrero	27.554	04:00:00
29-Feb-12	Borrero	26.891	05:00:00
29-Feb-12	Borrero	27.112	06:00:00
29-Feb-12	Borrero	21.581	07:00:00
29-Feb-12	Borrero	21.342	08:00:00
29-Feb-12	Borrero	21.915	09:00:00
29-Feb-12	Borrero	23.112	10:00:00
29-Feb-12	Borrero	25.623	11:00:00
29-Feb-12	Borrero	27.308	12:00:00
29-Feb-12	Borrero	28.369	13:00:00
29-Feb-12	Borrero	27.653	14:00:00
29-Feb-12	Borrero	28.27	15:00:00
29-Feb-12	Borrero	27.284	16:00:00
29-Feb-12	Borrero	27.751	17:00:00
29-Feb-12	Borrero	27.235	18:00:00
29-Feb-12	Borrero	24.412	19:00:00
29-Feb-12	Borrero	23.304	20:00:00
29-Feb-12	Borrero	22.824	21:00:00
29-Feb-12	Borrero	22.633	22:00:00
29-Feb-12	Borrero	23.208	23:00:00
1-Mar-12	Borrero	27.235	00:00:00
1-Mar-12	Borrero	27.776	01:00:00
1-Mar-12	Borrero	27.407	02:00:00
1-Mar-12	Borrero	27.875	03:00:00
1-Mar-12	Borrero	27.875	04:00:00
1-Mar-12	Borrero	27.875	05:00:00
1-Mar-12	Borrero	27.382	06:00:00
1-Mar-12	Borrero	26.012	07:00:00
1-Mar-12	Borrero	20.055	08:00:00
1-Mar-12	Borrero	20.936	09:00:00
1-Mar-12	Borrero	21.581	10:00:00
1-Mar-12	Borrero	24.992	11:00:00
1-Mar-12	Borrero	26.622	12:00:00
1-Mar-12	Borrero	27.358	13:00:00
1-Mar-12	Borrero	26.94	14:00:00
1-Mar-12	Borrero	28.196	15:00:00
1-Mar-12	Borrero	27.974	16:00:00
1-Mar-12	Borrero	28.023	17:00:00
1-Mar-12	Borrero	27.481	18:00:00
1-Mar-12	Borrero	27.308	19:00:00
1-Mar-12	Borrero	23.785	20:00:00
1-Mar-12	Borrero	24.195	21:00:00
1-Mar-12	Borrero	24.823	22:00:00
1-Mar-12	Borrero	25.914	23:00:00
2-Mar-12	Borrero	26.036	00:00:00
2-Mar-12	Borrero	27.998	01:00:00
2-Mar-12	Borrero	27.456	02:00:00
2-Mar-12	Borrero	27.554	03:00:00
2-Mar-12	Borrero	27.776	04:00:00
2-Mar-12	Borrero	27.924	05:00:00
2-Mar-12	Borrero	27.751	06:00:00
2-Mar-12	Borrero	27.038	07:00:00
2-Mar-12	Borrero	25.065	08:00:00
2-Mar-12	Borrero	22.011	09:00:00
2-Mar-12	Borrero	23.208	10:00:00
2-Mar-12	Borrero	23.521	11:00:00
2-Mar-12	Borrero	23.905	12:00:00
2-Mar-12	Borrero	26.012	13:00:00
2-Mar-12	Borrero	25.283	14:00:00
2-Mar-12	Borrero	27.038	15:00:00
2-Mar-12	Borrero	25.866	16:00:00
2-Mar-12	Borrero	26.72	17:00:00
2-Mar-12	Borrero	27.751	18:00:00
2-Mar-12	Borrero	27.308	19:00:00
2-Mar-12	Borrero	27.431	20:00:00
2-Mar-12	Borrero	26.842	21:00:00
2-Mar-12	Borrero	24.098	22:00:00
2-Mar-12	Borrero	23.16	23:00:00
3-Mar-12	Borrero	25.113	00:00:00
3-Mar-12	Borrero	25.477	01:00:00
3-Mar-12	Borrero	25.987	02:00:00
3-Mar-12	Borrero	26.304	03:00:00
3-Mar-12	Borrero	26.378	04:00:00
3-Mar-12	Borrero	26.769	05:00:00
3-Mar-12	Borrero	27.579	06:00:00
3-Mar-12	Borrero	27.481	07:00:00
3-Mar-12	Borrero	27.21	08:00:00
3-Mar-12	Borrero	26.695	09:00:00
3-Mar-12	Borrero	24.774	10:00:00
3-Mar-12	Borrero	23.448	11:00:00
3-Mar-12	Borrero	23.448	12:00:00
3-Mar-12	Borrero	23.112	13:00:00
3-Mar-12	Borrero	24.05	14:00:00
3-Mar-12	Borrero	24.484	15:00:00
3-Mar-12	Borrero	26.256	16:00:00
3-Mar-12	Borrero	28.32	17:00:00
3-Mar-12	Borrero	27.751	18:00:00
3-Mar-12	Borrero	27.924	19:00:00
3-Mar-12	Borrero	26.744	20:00:00
3-Mar-12	Borrero	25.331	21:00:00
3-Mar-12	Borrero	24.291	22:00:00
3-Mar-12	Borrero	24.412	23:00:00
4-Mar-12	Borrero	24.605	00:00:00
4-Mar-12	Borrero	23.136	01:00:00
4-Mar-12	Borrero	23.04	02:00:00
4-Mar-12	Borrero	24.895	03:00:00
4-Mar-12	Borrero	27.087	04:00:00
4-Mar-12	Borrero	26.109	05:00:00
4-Mar-12	Borrero	26.72	06:00:00
4-Mar-12	Borrero	27.087	07:00:00
4-Mar-12	Borrero	27.235	08:00:00
4-Mar-12	Borrero	24.992	09:00:00
4-Mar-12	Borrero	23.93	10:00:00
4-Mar-12	Borrero	24.146	11:00:00
4-Mar-12	Borrero	22.058	12:00:00
4-Mar-12	Borrero	22.106	13:00:00
4-Mar-12	Borrero	22.848	14:00:00
4-Mar-12	Borrero	25.04	15:00:00
4-Mar-12	Borrero	26.109	16:00:00
4-Mar-12	Borrero	25.695	17:00:00
4-Mar-12	Borrero	26.965	18:00:00
4-Mar-12	Borrero	26.793	19:00:00
4-Mar-12	Borrero	26.256	20:00:00
4-Mar-12	Borrero	25.525	21:00:00
4-Mar-12	Borrero	25.307	22:00:00
4-Mar-12	Borrero	25.841	23:00:00
5-Mar-12	Borrero	25.72	00:00:00
5-Mar-12	Borrero	25.963	01:00:00
5-Mar-12	Borrero	25.04	02:00:00
5-Mar-12	Borrero	25.428	03:00:00
5-Mar-12	Borrero	25.21	04:00:00
5-Mar-12	Borrero	25.137	05:00:00
5-Mar-12	Borrero	25.234	06:00:00
5-Mar-12	Borrero	25.744	07:00:00
5-Mar-12	Borrero	25.817	08:00:00
5-Mar-12	Borrero	25.55	09:00:00
5-Mar-12	Borrero	24.895	10:00:00
5-Mar-12	Borrero	25.162	11:00:00
5-Mar-12	Borrero	24.436	12:00:00
5-Mar-12	Borrero	25.162	13:00:00
5-Mar-12	Borrero	25.55	14:00:00
5-Mar-12	Borrero	24.315	15:00:00
5-Mar-12	Borrero	25.258	16:00:00
5-Mar-12	Borrero	24.895	17:00:00
5-Mar-12	Borrero	23.208	18:00:00
5-Mar-12	Borrero	25.089	19:00:00
5-Mar-12	Borrero	25.38	20:00:00
5-Mar-12	Borrero	26.329	21:00:00
5-Mar-12	Borrero	26.426	22:00:00
5-Mar-12	Borrero	26.524	23:00:00
6-Mar-12	Borrero	23.761	00:00:00
6-Mar-12	Borrero	24.388	01:00:00
6-Mar-12	Borrero	24.412	02:00:00
6-Mar-12	Borrero	24.774	03:00:00
6-Mar-12	Borrero	24.774	04:00:00
6-Mar-12	Borrero	25.428	05:00:00
6-Mar-12	Borrero	25.283	06:00:00
6-Mar-12	Borrero	26.036	07:00:00
6-Mar-12	Borrero	26.036	08:00:00
6-Mar-12	Borrero	25.866	09:00:00
6-Mar-12	Borrero	26.134	10:00:00
6-Mar-12	Borrero	25.72	11:00:00
6-Mar-12	Borrero	25.477	12:00:00
6-Mar-12	Borrero	24.532	13:00:00
6-Mar-12	Borrero	24.508	14:00:00
6-Mar-12	Borrero	23.641	15:00:00
6-Mar-12	Borrero	21.079	16:00:00
6-Mar-12	Borrero	22.585	17:00:00
6-Mar-12	Borrero	26.036	18:00:00
6-Mar-12	Borrero	25.016	19:00:00
6-Mar-12	Borrero	26.012	20:00:00
6-Mar-12	Borrero	26.402	21:00:00
6-Mar-12	Borrero	26.207	22:00:00
6-Mar-12	Borrero	26.134	23:00:00
7-Mar-12	Borrero	26.109	00:00:00
7-Mar-12	Borrero	26.061	01:00:00
7-Mar-12	Borrero	25.55	02:00:00
7-Mar-12	Borrero	25.72	03:00:00
7-Mar-12	Borrero	24.605	04:00:00
7-Mar-12	Borrero	21.652	05:00:00
7-Mar-12	Borrero	24.702	06:00:00
7-Mar-12	Borrero	26.867	07:00:00
7-Mar-12	Borrero	25.914	08:00:00
7-Mar-12	Borrero	26.842	09:00:00
7-Mar-12	Borrero	24.823	10:00:00
7-Mar-12	Borrero	24.05	11:00:00
7-Mar-12	Borrero	23.352	12:00:00
7-Mar-12	Borrero	23.641	13:00:00
7-Mar-12	Borrero	23.208	14:00:00
7-Mar-12	Borrero	23.689	15:00:00
7-Mar-12	Borrero	23.593	16:00:00
7-Mar-12	Borrero	23.352	17:00:00
7-Mar-12	Borrero	22.441	18:00:00
7-Mar-12	Borrero	22.824	19:00:00
7-Mar-12	Borrero	25.283	20:00:00
7-Mar-12	Borrero	24.653	21:00:00
7-Mar-12	Borrero	23.93	22:00:00
7-Mar-12	Borrero	22.226	23:00:00
8-Mar-12	Borrero	23.28	00:00:00
8-Mar-12	Borrero	23.93	01:00:00
8-Mar-12	Borrero	23.978	02:00:00
8-Mar-12	Borrero	22.537	03:00:00
8-Mar-12	Borrero	22.298	04:00:00
8-Mar-12	Borrero	22.489	05:00:00
8-Mar-12	Borrero	23.521	06:00:00
8-Mar-12	Borrero	25.623	07:00:00
8-Mar-12	Borrero	27.112	08:00:00
8-Mar-12	Borrero	25.428	09:00:00
8-Mar-12	Borrero	26.744	10:00:00
8-Mar-12	Borrero	26.5	11:00:00
8-Mar-12	Borrero	23.328	12:00:00
8-Mar-12	Borrero	22.585	13:00:00
8-Mar-12	Borrero	21.461	14:00:00
8-Mar-12	Borrero	21.294	15:00:00
8-Mar-12	Borrero	20.674	16:00:00
8-Mar-12	Borrero	21.915	17:00:00
8-Mar-12	Borrero	23.833	18:00:00
8-Mar-12	Borrero	22.202	19:00:00
8-Mar-12	Borrero	22.681	20:00:00
8-Mar-12	Borrero	21.27	21:00:00
8-Mar-12	Borrero	21.079	22:00:00
8-Mar-12	Borrero	21.223	23:00:00
9-Mar-12	Borrero	20.031	00:00:00
9-Mar-12	Borrero	21.008	01:00:00
9-Mar-12	Borrero	20.007	02:00:00
9-Mar-12	Borrero	19.888	03:00:00
9-Mar-12	Borrero	17.915	04:00:00
9-Mar-12	Borrero	18.438	05:00:00
9-Mar-12	Borrero	19.77	06:00:00
9-Mar-12	Borrero	19.698	07:00:00
9-Mar-12	Borrero	22.25	08:00:00
9-Mar-12	Borrero	22.753	09:00:00
9-Mar-12	Borrero	23.617	10:00:00
9-Mar-12	Borrero	22.298	11:00:00
9-Mar-12	Borrero	21.032	12:00:00
9-Mar-12	Borrero	20.603	13:00:00
9-Mar-12	Borrero	23.424	14:00:00
9-Mar-12	Borrero	24.968	15:00:00
9-Mar-12	Borrero	24.798	16:00:00
9-Mar-12	Borrero	26.256	17:00:00
9-Mar-12	Borrero	26.378	18:00:00
9-Mar-12	Borrero	25.623	19:00:00
9-Mar-12	Borrero	25.793	20:00:00
9-Mar-12	Borrero	26.304	21:00:00
9-Mar-12	Borrero	26.549	22:00:00
9-Mar-12	Borrero	25.331	23:00:00
10-Mar-12	Borrero	24.267	00:00:00
10-Mar-12	Borrero	23.737	01:00:00
10-Mar-12	Borrero	24.171	02:00:00
10-Mar-12	Borrero	22.058	03:00:00
10-Mar-12	Borrero	22.681	04:00:00
10-Mar-12	Borrero	23.136	05:00:00
10-Mar-12	Borrero	23.761	06:00:00
10-Mar-12	Borrero	24.098	07:00:00
10-Mar-12	Borrero	25.089	08:00:00
10-Mar-12	Borrero	23.978	09:00:00
10-Mar-12	Borrero	24.871	10:00:00
10-Mar-12	Borrero	25.331	11:00:00
10-Mar-12	Borrero	21.342	12:00:00
10-Mar-12	Borrero	21.246	13:00:00
10-Mar-12	Borrero	21.318	14:00:00
10-Mar-12	Borrero	21.27	15:00:00
10-Mar-12	Borrero	22.058	16:00:00
10-Mar-12	Borrero	24.219	17:00:00
10-Mar-12	Borrero	25.162	18:00:00
10-Mar-12	Borrero	25.355	19:00:00
10-Mar-12	Borrero	26.426	20:00:00
10-Mar-12	Borrero	26.5	21:00:00
10-Mar-12	Borrero	26.5	22:00:00
10-Mar-12	Borrero	26.94	23:00:00
11-Mar-12	Borrero	26.353	00:00:00
11-Mar-12	Borrero	25.137	01:00:00
11-Mar-12	Borrero	25.623	02:00:00
11-Mar-12	Borrero	23.304	03:00:00
11-Mar-12	Borrero	22.465	04:00:00
11-Mar-12	Borrero	26.061	05:00:00
11-Mar-12	Borrero	25.987	06:00:00
11-Mar-12	Borrero	25.793	07:00:00
11-Mar-12	Borrero	25.866	08:00:00
11-Mar-12	Borrero	25.963	09:00:00
11-Mar-12	Borrero	25.963	10:00:00
11-Mar-12	Borrero	26.5	11:00:00
11-Mar-12	Borrero	26.256	12:00:00
11-Mar-12	Borrero	26.231	13:00:00
11-Mar-12	Borrero	26.182	14:00:00
11-Mar-12	Borrero	25.744	15:00:00
11-Mar-12	Borrero	25.671	16:00:00
11-Mar-12	Borrero	25.404	17:00:00
11-Mar-12	Borrero	25.307	18:00:00
11-Mar-12	Borrero	25.428	19:00:00
11-Mar-12	Borrero	25.525	20:00:00
11-Mar-12	Borrero	25.744	21:00:00
11-Mar-12	Borrero	25.428	22:00:00
11-Mar-12	Borrero	25.623	23:00:00
12-Mar-12	Borrero	25.768	00:00:00
12-Mar-12	Borrero	25.744	01:00:00
12-Mar-12	Borrero	25.963	02:00:00
12-Mar-12	Borrero	25.817	03:00:00
12-Mar-12	Borrero	21.843	04:00:00
12-Mar-12	Borrero	21.748	05:00:00
12-Mar-12	Borrero	24.677	06:00:00
12-Mar-12	Borrero	24.146	07:00:00
12-Mar-12	Borrero	24.291	08:00:00
12-Mar-12	Borrero	25.404	09:00:00
12-Mar-12	Borrero	25.914	10:00:00
12-Mar-12	Borrero	25.963	11:00:00
12-Mar-12	Borrero	25.307	12:00:00
12-Mar-12	Borrero	25.623	13:00:00
12-Mar-12	Borrero	25.55	14:00:00
12-Mar-12	Borrero	25.72	15:00:00
12-Mar-12	Borrero	25.744	16:00:00
12-Mar-12	Borrero	25.647	17:00:00
12-Mar-12	Borrero	23.665	18:00:00
12-Mar-12	Borrero	23.737	19:00:00
12-Mar-12	Borrero	24.243	20:00:00
12-Mar-12	Borrero	25.089	21:00:00
12-Mar-12	Borrero	25.137	22:00:00
12-Mar-12	Borrero	25.113	23:00:00
13-Mar-12	Borrero	24.847	00:00:00
13-Mar-12	Borrero	25.55	01:00:00
13-Mar-12	Borrero	19.96	02:00:00
13-Mar-12	Borrero	19.627	03:00:00
13-Mar-12	Borrero	19.294	04:00:00
13-Mar-12	Borrero	19.056	05:00:00
13-Mar-12	Borrero	19.389	06:00:00
13-Mar-12	Borrero	19.746	07:00:00
13-Mar-12	Borrero	19.888	08:00:00
13-Mar-12	Borrero	20.031	09:00:00
13-Mar-12	Borrero	21.581	10:00:00
13-Mar-12	Borrero	24.098	11:00:00
13-Mar-12	Borrero	23.232	12:00:00
13-Mar-12	Borrero	20.007	13:00:00
13-Mar-12	Borrero	19.222	14:00:00
13-Mar-12	Borrero	19.722	15:00:00
13-Mar-12	Borrero	19.579	16:00:00
13-Mar-12	Borrero	18.628	17:00:00
13-Mar-12	Borrero	17.986	18:00:00
13-Mar-12	Borrero	19.46	19:00:00
13-Mar-12	Borrero	20.793	20:00:00
13-Mar-12	Borrero	21.772	21:00:00
13-Mar-12	Borrero	22.753	22:00:00
13-Mar-12	Borrero	24.122	23:00:00
14-Mar-12	Borrero	24.702	00:00:00
14-Mar-12	Borrero	24.919	01:00:00
14-Mar-12	Borrero	21.724	02:00:00
14-Mar-12	Borrero	18.081	03:00:00
14-Mar-12	Borrero	18.58	04:00:00
14-Mar-12	Borrero	18.105	05:00:00
14-Mar-12	Borrero	17.962	06:00:00
14-Mar-12	Borrero	18.081	07:00:00
14-Mar-12	Borrero	18.152	08:00:00
14-Mar-12	Borrero	18.39	09:00:00
14-Mar-12	Borrero	19.912	10:00:00
14-Mar-12	Borrero	22.633	11:00:00
14-Mar-12	Borrero	22.896	12:00:00
14-Mar-12	Borrero	23.785	13:00:00
14-Mar-12	Borrero	23.256	14:00:00
14-Mar-12	Borrero	20.388	15:00:00
14-Mar-12	Borrero	17.748	16:00:00
14-Mar-12	Borrero	18.152	17:00:00
14-Mar-12	Borrero	17.915	18:00:00
14-Mar-12	Borrero	17.748	19:00:00
14-Mar-12	Borrero	17.843	20:00:00
14-Mar-12	Borrero	17.891	21:00:00
14-Mar-12	Borrero	17.915	22:00:00
14-Mar-12	Borrero	17.962	23:00:00
15-Mar-12	Borrero	20.126	00:00:00
15-Mar-12	Borrero	23.208	01:00:00
15-Mar-12	Borrero	23.304	02:00:00
15-Mar-12	Borrero	22.441	03:00:00
15-Mar-12	Borrero	21.987	04:00:00
15-Mar-12	Borrero	18.152	05:00:00
15-Mar-12	Borrero	17.938	06:00:00
15-Mar-12	Borrero	18.057	07:00:00
15-Mar-12	Borrero	18.057	08:00:00
15-Mar-12	Borrero	17.986	09:00:00
15-Mar-12	Borrero	18.033	10:00:00
15-Mar-12	Borrero	19.532	11:00:00
15-Mar-12	Borrero	23.304	12:00:00
15-Mar-12	Borrero	23.424	13:00:00
15-Mar-12	Borrero	24.629	14:00:00
15-Mar-12	Borrero	20.15	15:00:00
15-Mar-12	Borrero	18.2	16:00:00
15-Mar-12	Borrero	18.081	17:00:00
15-Mar-12	Borrero	18.176	18:00:00
15-Mar-12	Borrero	18.723	19:00:00
15-Mar-12	Borrero	19.841	20:00:00
15-Mar-12	Borrero	20.674	21:00:00
15-Mar-12	Borrero	20.269	22:00:00
15-Mar-12	Borrero	20.222	23:00:00
16-Mar-12	Borrero	19.555	00:00:00
16-Mar-12	Borrero	20.007	01:00:00
16-Mar-12	Borrero	18.509	02:00:00
16-Mar-12	Borrero	18.652	03:00:00
16-Mar-12	Borrero	20.412	04:00:00
16-Mar-12	Borrero	23.448	05:00:00
16-Mar-12	Borrero	23.521	06:00:00
16-Mar-12	Borrero	19.936	07:00:00
16-Mar-12	Borrero	18.2	08:00:00
16-Mar-12	Borrero	18.295	09:00:00
16-Mar-12	Borrero	18.343	10:00:00
16-Mar-12	Borrero	18.39	11:00:00
16-Mar-12	Borrero	18.794	12:00:00
16-Mar-12	Borrero	24.653	13:00:00
16-Mar-12	Borrero	25.428	14:00:00
16-Mar-12	Borrero	25.598	15:00:00
16-Mar-12	Borrero	22.824	16:00:00
16-Mar-12	Borrero	21.223	17:00:00
16-Mar-12	Borrero	18.818	18:00:00
16-Mar-12	Borrero	19.674	19:00:00
16-Mar-12	Borrero	19.032	20:00:00
16-Mar-12	Borrero	19.032	21:00:00
16-Mar-12	Borrero	18.937	22:00:00
16-Mar-12	Borrero	19.532	23:00:00
17-Mar-12	Borrero	22.8	00:00:00
17-Mar-12	Borrero	24.968	01:00:00
17-Mar-12	Borrero	23.448	02:00:00
17-Mar-12	Borrero	24.484	03:00:00
17-Mar-12	Borrero	24.46	04:00:00
17-Mar-12	Borrero	19.722	05:00:00
17-Mar-12	Borrero	19.151	06:00:00
17-Mar-12	Borrero	19.056	07:00:00
17-Mar-12	Borrero	19.103	08:00:00
17-Mar-12	Borrero	19.151	09:00:00
17-Mar-12	Borrero	19.222	10:00:00
17-Mar-12	Borrero	19.294	11:00:00
17-Mar-12	Borrero	19.413	12:00:00
17-Mar-12	Borrero	20.079	13:00:00
17-Mar-12	Borrero	21.843	14:00:00
17-Mar-12	Borrero	25.38	15:00:00
17-Mar-12	Borrero	25.841	16:00:00
17-Mar-12	Borrero	23.448	17:00:00
17-Mar-12	Borrero	20.15	18:00:00
17-Mar-12	Borrero	19.627	19:00:00
17-Mar-12	Borrero	19.77	20:00:00
17-Mar-12	Borrero	19.912	21:00:00
17-Mar-12	Borrero	19.722	22:00:00
17-Mar-12	Borrero	20.103	23:00:00
18-Mar-12	Borrero	20.436	00:00:00
18-Mar-12	Borrero	21.318	01:00:00
18-Mar-12	Borrero	20.246	02:00:00
18-Mar-12	Borrero	20.531	03:00:00
18-Mar-12	Borrero	23.424	04:00:00
18-Mar-12	Borrero	24.557	05:00:00
18-Mar-12	Borrero	23.689	06:00:00
18-Mar-12	Borrero	20.46	07:00:00
18-Mar-12	Borrero	20.15	08:00:00
18-Mar-12	Borrero	19.96	09:00:00
18-Mar-12	Borrero	19.651	10:00:00
18-Mar-12	Borrero	19.841	11:00:00
18-Mar-12	Borrero	19.817	12:00:00
18-Mar-12	Borrero	19.627	13:00:00
18-Mar-12	Borrero	19.865	14:00:00
18-Mar-12	Borrero	22.633	15:00:00
18-Mar-12	Borrero	24.436	16:00:00
18-Mar-12	Borrero	24.653	17:00:00
18-Mar-12	Borrero	25.162	18:00:00
18-Mar-12	Borrero	22.609	19:00:00
18-Mar-12	Borrero	20.531	20:00:00
18-Mar-12	Borrero	19.722	21:00:00
18-Mar-12	Borrero	19.984	22:00:00
18-Mar-12	Borrero	20.46	23:00:00
19-Mar-12	Borrero	20.126	00:00:00
19-Mar-12	Borrero	20.031	01:00:00
19-Mar-12	Borrero	20.436	02:00:00
19-Mar-12	Borrero	20.603	03:00:00
19-Mar-12	Borrero	23.328	04:00:00
19-Mar-12	Borrero	24.944	05:00:00
19-Mar-12	Borrero	22.872	06:00:00
19-Mar-12	Borrero	20.722	07:00:00
19-Mar-12	Borrero	20.793	08:00:00
19-Mar-12	Borrero	21.294	09:00:00
19-Mar-12	Borrero	20.889	10:00:00
19-Mar-12	Borrero	21.27	11:00:00
19-Mar-12	Borrero	20.579	12:00:00
19-Mar-12	Borrero	20.317	13:00:00
19-Mar-12	Borrero	20.388	14:00:00
19-Mar-12	Borrero	20.46	15:00:00
19-Mar-12	Borrero	21.581	16:00:00
19-Mar-12	Borrero	23.545	17:00:00
19-Mar-12	Borrero	23.184	18:00:00
19-Mar-12	Borrero	21.127	19:00:00
19-Mar-12	Borrero	21.127	20:00:00
19-Mar-12	Borrero	21.056	21:00:00
19-Mar-12	Borrero	21.437	22:00:00
19-Mar-12	Borrero	21.246	23:00:00
20-Mar-12	Borrero	21.246	00:00:00
20-Mar-12	Borrero	21.079	01:00:00
20-Mar-12	Borrero	21.008	02:00:00
20-Mar-12	Borrero	21.127	03:00:00
20-Mar-12	Borrero	21.103	04:00:00
20-Mar-12	Borrero	23.809	05:00:00
20-Mar-12	Borrero	25.283	06:00:00
20-Mar-12	Borrero	24.05	07:00:00
20-Mar-12	Borrero	24.605	08:00:00
20-Mar-12	Borrero	22.178	09:00:00
20-Mar-12	Borrero	21.461	10:00:00
20-Mar-12	Borrero	21.772	11:00:00
20-Mar-12	Borrero	21.652	12:00:00
20-Mar-12	Borrero	21.604	13:00:00
20-Mar-12	Borrero	21.628	14:00:00
20-Mar-12	Borrero	21.676	15:00:00
20-Mar-12	Borrero	21.628	16:00:00
20-Mar-12	Borrero	21.27	17:00:00
20-Mar-12	Borrero	21.604	18:00:00
20-Mar-12	Borrero	25.21	19:00:00
20-Mar-12	Borrero	25.331	20:00:00
20-Mar-12	Borrero	24.968	21:00:00
20-Mar-12	Borrero	22.776	22:00:00
20-Mar-12	Borrero	22.202	23:00:00
21-Mar-12	Borrero	21.318	00:00:00
21-Mar-12	Borrero	20.746	01:00:00
21-Mar-12	Borrero	20.531	02:00:00
21-Mar-12	Borrero	20.698	03:00:00
21-Mar-12	Borrero	20.698	04:00:00
21-Mar-12	Borrero	20.817	05:00:00
21-Mar-12	Borrero	20.865	06:00:00
21-Mar-12	Borrero	21.795	07:00:00
21-Mar-12	Borrero	24.412	08:00:00
21-Mar-12	Borrero	25.671	09:00:00
21-Mar-12	Borrero	24.484	10:00:00
21-Mar-12	Borrero	22.489	11:00:00
21-Mar-12	Borrero	25.137	12:00:00
21-Mar-12	Borrero	24.653	13:00:00
21-Mar-12	Borrero	23.352	14:00:00
21-Mar-12	Borrero	22.178	15:00:00
21-Mar-12	Borrero	22.082	16:00:00
21-Mar-12	Borrero	21.843	17:00:00
21-Mar-12	Borrero	21.867	18:00:00
21-Mar-12	Borrero	21.437	19:00:00
21-Mar-12	Borrero	24.557	20:00:00
21-Mar-12	Borrero	24.05	21:00:00
21-Mar-12	Borrero	24.074	22:00:00
21-Mar-12	Borrero	24.219	23:00:00
22-Mar-12	Borrero	24.605	00:00:00
22-Mar-12	Borrero	22.729	01:00:00
22-Mar-12	Borrero	23.304	02:00:00
22-Mar-12	Borrero	21.127	03:00:00
22-Mar-12	Borrero	20.913	04:00:00
22-Mar-12	Borrero	21.008	05:00:00
22-Mar-12	Borrero	21.294	06:00:00
22-Mar-12	Borrero	21.915	07:00:00
22-Mar-12	Borrero	23.016	08:00:00
22-Mar-12	Borrero	23.376	09:00:00
22-Mar-12	Borrero	22.872	10:00:00
22-Mar-12	Borrero	23.064	11:00:00
22-Mar-12	Borrero	22.776	12:00:00
22-Mar-12	Borrero	23.641	13:00:00
22-Mar-12	Borrero	23.088	14:00:00
22-Mar-12	Borrero	23.954	15:00:00
22-Mar-12	Borrero	23.881	16:00:00
22-Mar-12	Borrero	23.304	17:00:00
22-Mar-12	Borrero	23.857	18:00:00
22-Mar-12	Borrero	22.753	19:00:00
22-Mar-12	Borrero	24.05	20:00:00
22-Mar-12	Borrero	24.968	21:00:00
22-Mar-12	Borrero	24.388	22:00:00
22-Mar-12	Borrero	24.412	23:00:00
23-Mar-12	Borrero	24.315	00:00:00
23-Mar-12	Borrero	23.881	01:00:00
23-Mar-12	Borrero	24.243	02:00:00
23-Mar-12	Borrero	24.05	03:00:00
23-Mar-12	Borrero	24.243	04:00:00
23-Mar-12	Borrero	24.629	05:00:00
23-Mar-12	Borrero	24.243	06:00:00
23-Mar-12	Borrero	24.146	07:00:00
23-Mar-12	Borrero	25.355	08:00:00
23-Mar-12	Borrero	24.098	09:00:00
23-Mar-12	Borrero	23.641	10:00:00
23-Mar-12	Borrero	23.905	11:00:00
23-Mar-12	Borrero	24.219	12:00:00
23-Mar-12	Borrero	24.026	13:00:00
23-Mar-12	Borrero	23.713	14:00:00
23-Mar-12	Borrero	24.026	15:00:00
23-Mar-12	Borrero	23.978	16:00:00
23-Mar-12	Borrero	25.016	17:00:00
23-Mar-12	Borrero	27.112	18:00:00
23-Mar-12	Borrero	27.112	19:00:00
23-Mar-12	Borrero	27.333	20:00:00
23-Mar-12	Borrero	27.358	21:00:00
23-Mar-12	Borrero	27.407	22:00:00
23-Mar-12	Borrero	27.505	23:00:00
24-Mar-12	Borrero	27.382	00:00:00
24-Mar-12	Borrero	27.481	01:00:00
24-Mar-12	Borrero	27.505	02:00:00
24-Mar-12	Borrero	27.456	03:00:00
24-Mar-12	Borrero	27.481	04:00:00
24-Mar-12	Borrero	27.382	05:00:00
24-Mar-12	Borrero	27.456	06:00:00
24-Mar-12	Borrero	27.456	07:00:00
24-Mar-12	Borrero	27.407	08:00:00
24-Mar-12	Borrero	27.505	09:00:00
24-Mar-12	Borrero	27.53	10:00:00
24-Mar-12	Borrero	27.604	11:00:00
24-Mar-12	Borrero	27.554	12:00:00
24-Mar-12	Borrero	27.579	13:00:00
24-Mar-12	Borrero	27.186	14:00:00
24-Mar-12	Borrero	27.259	15:00:00
24-Mar-12	Borrero	27.136	16:00:00
24-Mar-12	Borrero	26.891	17:00:00
24-Mar-12	Borrero	26.94	18:00:00
24-Mar-12	Borrero	26.965	19:00:00
24-Mar-12	Borrero	26.842	20:00:00
24-Mar-12	Borrero	26.72	21:00:00
24-Mar-12	Borrero	27.014	22:00:00
24-Mar-12	Borrero	26.378	23:00:00
25-Mar-12	Borrero	26.72	00:00:00
25-Mar-12	Borrero	25.21	01:00:00
25-Mar-12	Borrero	23.569	02:00:00
25-Mar-12	Borrero	25.404	03:00:00
25-Mar-12	Borrero	24.629	04:00:00
25-Mar-12	Borrero	25.21	05:00:00
25-Mar-12	Borrero	26.524	06:00:00
25-Mar-12	Borrero	26.622	07:00:00
25-Mar-12	Borrero	25.841	08:00:00
25-Mar-12	Borrero	25.113	09:00:00
25-Mar-12	Borrero	25.065	10:00:00
25-Mar-12	Borrero	24.75	11:00:00
25-Mar-12	Borrero	24.992	12:00:00
25-Mar-12	Borrero	24.823	13:00:00
25-Mar-12	Borrero	24.388	14:00:00
25-Mar-12	Borrero	24.677	15:00:00
25-Mar-12	Borrero	24.798	16:00:00
25-Mar-12	Borrero	24.605	17:00:00
25-Mar-12	Borrero	25.089	18:00:00
25-Mar-12	Borrero	25.089	19:00:00
25-Mar-12	Borrero	24.291	20:00:00
25-Mar-12	Borrero	25.234	21:00:00
25-Mar-12	Borrero	23.617	22:00:00
25-Mar-12	Borrero	24.677	23:00:00
26-Mar-12	Borrero	25.186	00:00:00
26-Mar-12	Borrero	25.55	01:00:00
26-Mar-12	Borrero	25.598	02:00:00
26-Mar-12	Borrero	25.914	03:00:00
26-Mar-12	Borrero	25.453	04:00:00
26-Mar-12	Borrero	25.355	05:00:00
26-Mar-12	Borrero	24.46	06:00:00
26-Mar-12	Borrero	24.026	07:00:00
26-Mar-12	Borrero	23.881	08:00:00
26-Mar-12	Borrero	23.93	09:00:00
26-Mar-12	Borrero	23.93	10:00:00
26-Mar-12	Borrero	24.098	11:00:00
26-Mar-12	Borrero	25.695	12:00:00
26-Mar-12	Borrero	26.012	13:00:00
26-Mar-12	Borrero	26.182	14:00:00
26-Mar-12	Borrero	26.329	15:00:00
26-Mar-12	Borrero	26.231	16:00:00
26-Mar-12	Borrero	26.231	17:00:00
26-Mar-12	Borrero	24.581	18:00:00
26-Mar-12	Borrero	23.208	19:00:00
26-Mar-12	Borrero	23.064	20:00:00
26-Mar-12	Borrero	24.412	21:00:00
26-Mar-12	Borrero	24.798	22:00:00
26-Mar-12	Borrero	24.508	23:00:00
27-Mar-12	Borrero	25.065	00:00:00
27-Mar-12	Borrero	25.623	01:00:00
27-Mar-12	Borrero	25.574	02:00:00
27-Mar-12	Borrero	25.768	03:00:00
27-Mar-12	Borrero	25.016	04:00:00
27-Mar-12	Borrero	23.761	05:00:00
27-Mar-12	Borrero	21.223	06:00:00
27-Mar-12	Borrero	21.604	07:00:00
27-Mar-12	Borrero	21.652	08:00:00
27-Mar-12	Borrero	21.628	09:00:00
27-Mar-12	Borrero	22.417	10:00:00
27-Mar-12	Borrero	24.171	11:00:00
27-Mar-12	Borrero	24.339	12:00:00
27-Mar-12	Borrero	24.992	13:00:00
27-Mar-12	Borrero	25.695	14:00:00
27-Mar-12	Borrero	26.134	15:00:00
27-Mar-12	Borrero	23.881	16:00:00
27-Mar-12	Borrero	23.28	17:00:00
27-Mar-12	Borrero	23.064	18:00:00
27-Mar-12	Borrero	23.184	19:00:00
27-Mar-12	Borrero	23.232	20:00:00
27-Mar-12	Borrero	23.28	21:00:00
27-Mar-12	Borrero	23.833	22:00:00
27-Mar-12	Borrero	24.847	23:00:00
28-Mar-12	Borrero	25.137	00:00:00
28-Mar-12	Borrero	25.89	01:00:00
28-Mar-12	Borrero	25.768	02:00:00
28-Mar-12	Borrero	25.768	03:00:00
28-Mar-12	Borrero	25.525	04:00:00
28-Mar-12	Borrero	22.705	05:00:00
28-Mar-12	Borrero	22.465	06:00:00
28-Mar-12	Borrero	21.891	07:00:00
28-Mar-12	Borrero	20.96	08:00:00
28-Mar-12	Borrero	22.345	09:00:00
28-Mar-12	Borrero	22.968	10:00:00
28-Mar-12	Borrero	23.376	11:00:00
28-Mar-12	Borrero	23.93	12:00:00
28-Mar-12	Borrero	25.525	13:00:00
28-Mar-12	Borrero	25.404	14:00:00
28-Mar-12	Borrero	24.75	15:00:00
28-Mar-12	Borrero	24.074	16:00:00
28-Mar-12	Borrero	24.339	17:00:00
28-Mar-12	Borrero	23.04	18:00:00
28-Mar-12	Borrero	22.753	19:00:00
28-Mar-12	Borrero	22.633	20:00:00
28-Mar-12	Borrero	22.369	21:00:00
28-Mar-12	Borrero	22.513	22:00:00
28-Mar-12	Borrero	22.992	23:00:00
29-Mar-12	Borrero	23.689	00:00:00
29-Mar-12	Borrero	24.339	01:00:00
29-Mar-12	Borrero	24.508	02:00:00
29-Mar-12	Borrero	24.122	03:00:00
29-Mar-12	Borrero	24.026	04:00:00
29-Mar-12	Borrero	23.617	05:00:00
29-Mar-12	Borrero	23.497	06:00:00
29-Mar-12	Borrero	21.294	07:00:00
29-Mar-12	Borrero	21.127	08:00:00
29-Mar-12	Borrero	21.056	09:00:00
29-Mar-12	Borrero	22.681	10:00:00
29-Mar-12	Borrero	23.593	11:00:00
29-Mar-12	Borrero	23.978	12:00:00
29-Mar-12	Borrero	25.113	13:00:00
29-Mar-12	Borrero	24.726	14:00:00
29-Mar-12	Borrero	24.098	15:00:00
29-Mar-12	Borrero	25.428	16:00:00
29-Mar-12	Borrero	26.5	17:00:00
29-Mar-12	Borrero	24.122	18:00:00
29-Mar-12	Borrero	24.098	19:00:00
29-Mar-12	Borrero	24.171	20:00:00
29-Mar-12	Borrero	25.137	21:00:00
29-Mar-12	Borrero	25.258	22:00:00
29-Mar-12	Borrero	26.891	23:00:00
30-Mar-12	Borrero	26.769	00:00:00
30-Mar-12	Borrero	26.134	01:00:00
30-Mar-12	Borrero	25.137	02:00:00
30-Mar-12	Borrero	25.113	03:00:00
30-Mar-12	Borrero	25.574	04:00:00
30-Mar-12	Borrero	23.593	05:00:00
30-Mar-12	Borrero	24.412	06:00:00
30-Mar-12	Borrero	23.857	07:00:00
30-Mar-12	Borrero	23.208	08:00:00
30-Mar-12	Borrero	22.226	09:00:00
30-Mar-12	Borrero	23.352	10:00:00
30-Mar-12	Borrero	25.234	11:00:00
30-Mar-12	Borrero	25.695	12:00:00
30-Mar-12	Borrero	25.768	13:00:00
30-Mar-12	Borrero	25.695	14:00:00
30-Mar-12	Borrero	25.695	15:00:00
30-Mar-12	Borrero	25.113	16:00:00
30-Mar-12	Borrero	23.93	17:00:00
30-Mar-12	Borrero	23.376	18:00:00
30-Mar-12	Borrero	22.106	19:00:00
30-Mar-12	Borrero	22.944	20:00:00
30-Mar-12	Borrero	22.968	21:00:00
30-Mar-12	Borrero	23.448	22:00:00
30-Mar-12	Borrero	25.307	23:00:00
31-Mar-12	Borrero	25.355	00:00:00
31-Mar-12	Borrero	23.641	01:00:00
31-Mar-12	Borrero	23.448	02:00:00
31-Mar-12	Borrero	20.841	03:00:00
31-Mar-12	Borrero	22.441	04:00:00
31-Mar-12	Borrero	23.424	05:00:00
31-Mar-12	Borrero	22.729	06:00:00
31-Mar-12	Borrero	21.819	07:00:00
31-Mar-12	Borrero	20.841	08:00:00
31-Mar-12	Borrero	21.103	09:00:00
31-Mar-12	Borrero	24.412	10:00:00
31-Mar-12	Borrero	25.598	11:00:00
31-Mar-12	Borrero	25.817	12:00:00
31-Mar-12	Borrero	25.598	13:00:00
31-Mar-12	Borrero	25.258	14:00:00
31-Mar-12	Borrero	24.75	15:00:00
31-Mar-12	Borrero	24.219	16:00:00
31-Mar-12	Borrero	23.785	17:00:00
31-Mar-12	Borrero	21.103	18:00:00
31-Mar-12	Borrero	20.722	19:00:00
31-Mar-12	Borrero	20.793	20:00:00
31-Mar-12	Borrero	20.793	21:00:00
31-Mar-12	Borrero	20.793	22:00:00
31-Mar-12	Borrero	22.154	23:00:00
1-Apr-12	Borrero	24.46	00:00:00
1-Apr-12	Borrero	24.46	01:00:00
1-Apr-12	Borrero	24.363	02:00:00
1-Apr-12	Borrero	23.881	03:00:00
1-Apr-12	Borrero	23.593	04:00:00
1-Apr-12	Borrero	20.936	05:00:00
1-Apr-12	Borrero	20.889	06:00:00
1-Apr-12	Borrero	20.889	07:00:00
1-Apr-12	Borrero	20.913	08:00:00
1-Apr-12	Borrero	20.96	09:00:00
1-Apr-12	Borrero	21.079	10:00:00
1-Apr-12	Borrero	21.127	11:00:00
1-Apr-12	Borrero	23.28	12:00:00
1-Apr-12	Borrero	23.472	13:00:00
1-Apr-12	Borrero	24.098	14:00:00
1-Apr-12	Borrero	22.729	15:00:00
1-Apr-12	Borrero	21.819	16:00:00
1-Apr-12	Borrero	21.676	17:00:00
1-Apr-12	Borrero	21.461	18:00:00
1-Apr-12	Borrero	21.461	19:00:00
1-Apr-12	Borrero	21.461	20:00:00
1-Apr-12	Borrero	21.533	21:00:00
1-Apr-12	Borrero	21.461	22:00:00
1-Apr-12	Borrero	21.39	23:00:00
2-Apr-12	Borrero	21.413	00:00:00
2-Apr-12	Borrero	21.413	01:00:00
2-Apr-12	Borrero	21.413	02:00:00
2-Apr-12	Borrero	21.413	03:00:00
2-Apr-12	Borrero	21.413	04:00:00
2-Apr-12	Borrero	21.39	05:00:00
2-Apr-12	Borrero	21.413	06:00:00
2-Apr-12	Borrero	21.461	07:00:00
2-Apr-12	Borrero	21.509	08:00:00
2-Apr-12	Borrero	21.461	09:00:00
2-Apr-12	Borrero	21.461	10:00:00
2-Apr-12	Borrero	21.509	11:00:00
2-Apr-12	Borrero	21.485	12:00:00
2-Apr-12	Borrero	21.485	13:00:00
2-Apr-12	Borrero	21.485	14:00:00
2-Apr-12	Borrero	21.485	15:00:00
2-Apr-12	Borrero	21.437	16:00:00
2-Apr-12	Borrero	21.413	17:00:00
2-Apr-12	Borrero	21.39	18:00:00
2-Apr-12	Borrero	21.413	19:00:00
2-Apr-12	Borrero	21.461	20:00:00
2-Apr-12	Borrero	21.461	21:00:00
2-Apr-12	Borrero	21.413	22:00:00
2-Apr-12	Borrero	21.461	23:00:00
3-Apr-12	Borrero	21.509	00:00:00
3-Apr-12	Borrero	21.604	01:00:00
3-Apr-12	Borrero	21.604	02:00:00
3-Apr-12	Borrero	21.604	03:00:00
3-Apr-12	Borrero	21.628	04:00:00
3-Apr-12	Borrero	21.724	05:00:00
3-Apr-12	Borrero	21.652	06:00:00
3-Apr-12	Borrero	21.652	07:00:00
3-Apr-12	Borrero	21.581	08:00:00
3-Apr-12	Borrero	21.604	09:00:00
3-Apr-12	Borrero	21.676	10:00:00
3-Apr-12	Borrero	21.7	11:00:00
3-Apr-12	Borrero	21.772	12:00:00
3-Apr-12	Borrero	21.819	13:00:00
3-Apr-12	Borrero	21.795	14:00:00
3-Apr-12	Borrero	21.772	15:00:00
3-Apr-12	Borrero	21.772	16:00:00
3-Apr-12	Borrero	21.772	17:00:00
3-Apr-12	Borrero	21.772	18:00:00
3-Apr-12	Borrero	21.772	19:00:00
3-Apr-12	Borrero	21.772	20:00:00
3-Apr-12	Borrero	21.772	21:00:00
3-Apr-12	Borrero	21.748	22:00:00
3-Apr-12	Borrero	21.795	23:00:00
4-Apr-12	Borrero	21.819	00:00:00
4-Apr-12	Borrero	21.915	01:00:00
4-Apr-12	Borrero	21.867	02:00:00
4-Apr-12	Borrero	21.891	03:00:00
4-Apr-12	Borrero	21.867	04:00:00
4-Apr-12	Borrero	21.843	05:00:00
4-Apr-12	Borrero	21.891	06:00:00
4-Apr-12	Borrero	21.891	07:00:00
4-Apr-12	Borrero	21.867	08:00:00
4-Apr-12	Borrero	21.891	09:00:00
4-Apr-12	Borrero	21.915	10:00:00
4-Apr-12	Borrero	21.915	11:00:00
4-Apr-12	Borrero	21.963	12:00:00
4-Apr-12	Borrero	21.987	13:00:00
4-Apr-12	Borrero	21.915	14:00:00
4-Apr-12	Borrero	21.915	15:00:00
4-Apr-12	Borrero	21.915	16:00:00
4-Apr-12	Borrero	21.987	17:00:00
4-Apr-12	Borrero	22.25	18:00:00
4-Apr-12	Borrero	22.202	19:00:00
4-Apr-12	Borrero	22.226	20:00:00
4-Apr-12	Borrero	22.13	21:00:00
4-Apr-12	Borrero	22.25	22:00:00
4-Apr-12	Borrero	22.393	23:00:00
5-Apr-12	Borrero	22.178	00:00:00
5-Apr-12	Borrero	22.226	01:00:00
5-Apr-12	Borrero	22.321	02:00:00
5-Apr-12	Borrero	22.393	03:00:00
5-Apr-12	Borrero	22.417	04:00:00
5-Apr-12	Borrero	22.824	05:00:00
5-Apr-12	Borrero	22.944	06:00:00
5-Apr-12	Borrero	23.665	07:00:00
5-Apr-12	Borrero	23.641	08:00:00
5-Apr-12	Borrero	23.472	09:00:00
5-Apr-12	Borrero	22.106	10:00:00
5-Apr-12	Borrero	22.369	11:00:00
5-Apr-12	Borrero	22.369	12:00:00
5-Apr-12	Borrero	22.274	13:00:00
5-Apr-12	Borrero	22.321	14:00:00
5-Apr-12	Borrero	22.345	15:00:00
5-Apr-12	Borrero	22.465	16:00:00
5-Apr-12	Borrero	23.713	17:00:00
5-Apr-12	Borrero	24.895	18:00:00
5-Apr-12	Borrero	25.065	19:00:00
5-Apr-12	Borrero	25.768	20:00:00
5-Apr-12	Borrero	25.186	21:00:00
5-Apr-12	Borrero	23.448	22:00:00
5-Apr-12	Borrero	23.064	23:00:00
6-Apr-12	Borrero	22.896	00:00:00
6-Apr-12	Borrero	22.848	01:00:00
6-Apr-12	Borrero	24.002	02:00:00
6-Apr-12	Borrero	24.605	03:00:00
6-Apr-12	Borrero	25.793	04:00:00
6-Apr-12	Borrero	26.012	05:00:00
6-Apr-12	Borrero	26.28	06:00:00
6-Apr-12	Borrero	26.451	07:00:00
6-Apr-12	Borrero	26.5	08:00:00
6-Apr-12	Borrero	25.939	09:00:00
6-Apr-12	Borrero	25.355	10:00:00
6-Apr-12	Borrero	25.162	11:00:00
6-Apr-12	Borrero	25.04	12:00:00
6-Apr-12	Borrero	25.331	13:00:00
6-Apr-12	Borrero	24.992	14:00:00
6-Apr-12	Borrero	25.04	15:00:00
6-Apr-12	Borrero	25.331	16:00:00
6-Apr-12	Borrero	25.744	17:00:00
6-Apr-12	Borrero	26.207	18:00:00
6-Apr-12	Borrero	26.134	19:00:00
6-Apr-12	Borrero	25.744	20:00:00
6-Apr-12	Borrero	23.4	21:00:00
6-Apr-12	Borrero	22.824	22:00:00
6-Apr-12	Borrero	22.753	23:00:00
7-Apr-12	Borrero	22.824	00:00:00
7-Apr-12	Borrero	23.4	01:00:00
7-Apr-12	Borrero	24.122	02:00:00
7-Apr-12	Borrero	24.557	03:00:00
7-Apr-12	Borrero	25.453	04:00:00
7-Apr-12	Borrero	25.768	05:00:00
7-Apr-12	Borrero	26.549	06:00:00
7-Apr-12	Borrero	26.867	07:00:00
7-Apr-12	Borrero	26.818	08:00:00
7-Apr-12	Borrero	26.231	09:00:00
7-Apr-12	Borrero	25.525	10:00:00
7-Apr-12	Borrero	25.841	11:00:00
7-Apr-12	Borrero	24.026	12:00:00
7-Apr-12	Borrero	24.315	13:00:00
7-Apr-12	Borrero	24.412	14:00:00
7-Apr-12	Borrero	24.388	15:00:00
7-Apr-12	Borrero	24.798	16:00:00
7-Apr-12	Borrero	25.331	17:00:00
7-Apr-12	Borrero	26.134	18:00:00
7-Apr-12	Borrero	26.134	19:00:00
7-Apr-12	Borrero	25.574	20:00:00
7-Apr-12	Borrero	25.477	21:00:00
7-Apr-12	Borrero	25.137	22:00:00
7-Apr-12	Borrero	24.992	23:00:00
8-Apr-12	Borrero	25.21	00:00:00
8-Apr-12	Borrero	23.713	01:00:00
8-Apr-12	Borrero	23.689	02:00:00
8-Apr-12	Borrero	23.689	03:00:00
8-Apr-12	Borrero	24.171	04:00:00
8-Apr-12	Borrero	24.412	05:00:00
8-Apr-12	Borrero	25.113	06:00:00
8-Apr-12	Borrero	25.331	07:00:00
8-Apr-12	Borrero	25.768	08:00:00
8-Apr-12	Borrero	25.89	09:00:00
8-Apr-12	Borrero	25.501	10:00:00
8-Apr-12	Borrero	24.798	11:00:00
8-Apr-12	Borrero	23.833	12:00:00
8-Apr-12	Borrero	24.122	13:00:00
8-Apr-12	Borrero	23.833	14:00:00
8-Apr-12	Borrero	23.497	15:00:00
8-Apr-12	Borrero	23.569	16:00:00
8-Apr-12	Borrero	23.665	17:00:00
8-Apr-12	Borrero	23.833	18:00:00
8-Apr-12	Borrero	25.55	19:00:00
8-Apr-12	Borrero	26.549	20:00:00
8-Apr-12	Borrero	27.014	21:00:00
8-Apr-12	Borrero	26.916	22:00:00
8-Apr-12	Borrero	24.847	23:00:00
9-Apr-12	Borrero	25.623	00:00:00
9-Apr-12	Borrero	25.404	01:00:00
9-Apr-12	Borrero	25.866	02:00:00
9-Apr-12	Borrero	24.412	03:00:00
9-Apr-12	Borrero	24.508	04:00:00
9-Apr-12	Borrero	24.823	05:00:00
9-Apr-12	Borrero	24.968	06:00:00
9-Apr-12	Borrero	25.355	07:00:00
9-Apr-12	Borrero	25.574	08:00:00
9-Apr-12	Borrero	25.695	09:00:00
9-Apr-12	Borrero	26.256	10:00:00
9-Apr-12	Borrero	27.407	11:00:00
9-Apr-12	Borrero	27.579	12:00:00
9-Apr-12	Borrero	27.604	13:00:00
9-Apr-12	Borrero	27.628	14:00:00
9-Apr-12	Borrero	27.579	15:00:00
9-Apr-12	Borrero	27.431	16:00:00
9-Apr-12	Borrero	27.702	17:00:00
9-Apr-12	Borrero	27.998	18:00:00
9-Apr-12	Borrero	28.27	19:00:00
9-Apr-12	Borrero	28.394	20:00:00
9-Apr-12	Borrero	28.468	21:00:00
9-Apr-12	Borrero	28.394	22:00:00
9-Apr-12	Borrero	28.171	23:00:00
10-Apr-12	Borrero	27.702	00:00:00
10-Apr-12	Borrero	27.653	01:00:00
10-Apr-12	Borrero	27.604	02:00:00
10-Apr-12	Borrero	27.186	03:00:00
10-Apr-12	Borrero	27.604	04:00:00
10-Apr-12	Borrero	27.505	05:00:00
10-Apr-12	Borrero	27.358	06:00:00
10-Apr-12	Borrero	27.677	07:00:00
10-Apr-12	Borrero	27.628	08:00:00
10-Apr-12	Borrero	27.677	09:00:00
10-Apr-12	Borrero	27.677	10:00:00
10-Apr-12	Borrero	27.727	11:00:00
10-Apr-12	Borrero	27.727	12:00:00
10-Apr-12	Borrero	27.727	13:00:00
10-Apr-12	Borrero	27.727	14:00:00
10-Apr-12	Borrero	27.481	15:00:00
10-Apr-12	Borrero	27.579	16:00:00
10-Apr-12	Borrero	27.308	17:00:00
10-Apr-12	Borrero	27.481	18:00:00
10-Apr-12	Borrero	27.604	19:00:00
10-Apr-12	Borrero	27.53	20:00:00
10-Apr-12	Borrero	27.579	21:00:00
10-Apr-12	Borrero	27.554	22:00:00
10-Apr-12	Borrero	27.628	23:00:00
11-Apr-12	Borrero	27.653	00:00:00
11-Apr-12	Borrero	26.524	01:00:00
11-Apr-12	Borrero	25.939	02:00:00
11-Apr-12	Borrero	25.866	03:00:00
11-Apr-12	Borrero	25.841	04:00:00
11-Apr-12	Borrero	25.866	05:00:00
11-Apr-12	Borrero	25.939	06:00:00
11-Apr-12	Borrero	25.939	07:00:00
11-Apr-12	Borrero	25.914	08:00:00
11-Apr-12	Borrero	25.671	09:00:00
11-Apr-12	Borrero	25.671	10:00:00
11-Apr-12	Borrero	25.501	11:00:00
11-Apr-12	Borrero	25.525	12:00:00
11-Apr-12	Borrero	25.671	13:00:00
11-Apr-12	Borrero	25.89	14:00:00
11-Apr-12	Borrero	26.231	15:00:00
11-Apr-12	Borrero	26.109	16:00:00
11-Apr-12	Borrero	24.847	17:00:00
11-Apr-12	Borrero	24.219	18:00:00
11-Apr-12	Borrero	24.315	19:00:00
11-Apr-12	Borrero	24.291	20:00:00
11-Apr-12	Borrero	24.315	21:00:00
11-Apr-12	Borrero	24.026	22:00:00
11-Apr-12	Borrero	24.291	23:00:00
12-Apr-12	Borrero	25.065	00:00:00
12-Apr-12	Borrero	25.331	01:00:00
12-Apr-12	Borrero	24.677	02:00:00
12-Apr-12	Borrero	24.267	03:00:00
12-Apr-12	Borrero	24.098	04:00:00
12-Apr-12	Borrero	22.058	05:00:00
12-Apr-12	Borrero	22.705	06:00:00
12-Apr-12	Borrero	22.8	07:00:00
12-Apr-12	Borrero	22.8	08:00:00
12-Apr-12	Borrero	22.848	09:00:00
12-Apr-12	Borrero	22.896	10:00:00
12-Apr-12	Borrero	22.944	11:00:00
12-Apr-12	Borrero	23.352	12:00:00
12-Apr-12	Borrero	24.75	13:00:00
12-Apr-12	Borrero	23.4	14:00:00
12-Apr-12	Borrero	23.545	15:00:00
12-Apr-12	Borrero	23.376	16:00:00
12-Apr-12	Borrero	23.136	17:00:00
12-Apr-12	Borrero	23.136	18:00:00
12-Apr-12	Borrero	23.376	19:00:00
12-Apr-12	Borrero	22.968	20:00:00
12-Apr-12	Borrero	22.992	21:00:00
12-Apr-12	Borrero	23.617	22:00:00
12-Apr-12	Borrero	25.793	23:00:00
13-Apr-12	Borrero	27.382	00:00:00
13-Apr-12	Borrero	27.776	01:00:00
13-Apr-12	Borrero	26.451	02:00:00
13-Apr-12	Borrero	27.333	03:00:00
13-Apr-12	Borrero	27.702	04:00:00
13-Apr-12	Borrero	26.475	05:00:00
13-Apr-12	Borrero	27.382	06:00:00
13-Apr-12	Borrero	26.134	07:00:00
13-Apr-12	Borrero	26.622	08:00:00
13-Apr-12	Borrero	27.825	09:00:00
13-Apr-12	Borrero	27.21	10:00:00
13-Apr-12	Borrero	27.333	11:00:00
13-Apr-12	Borrero	27.677	12:00:00
13-Apr-12	Borrero	27.875	13:00:00
13-Apr-12	Borrero	28.048	14:00:00
13-Apr-12	Borrero	28.245	15:00:00
13-Apr-12	Borrero	26.695	16:00:00
13-Apr-12	Borrero	22.13	17:00:00
13-Apr-12	Borrero	23.256	18:00:00
13-Apr-12	Borrero	21.963	19:00:00
13-Apr-12	Borrero	25.501	20:00:00
13-Apr-12	Borrero	26.207	21:00:00
13-Apr-12	Borrero	26.671	22:00:00
13-Apr-12	Borrero	27.628	23:00:00
14-Apr-12	Borrero	28.048	00:00:00
14-Apr-12	Borrero	28.072	01:00:00
14-Apr-12	Borrero	28.097	02:00:00
14-Apr-12	Borrero	27.161	03:00:00
14-Apr-12	Borrero	25.987	04:00:00
14-Apr-12	Borrero	23.689	05:00:00
14-Apr-12	Borrero	24.823	06:00:00
14-Apr-12	Borrero	25.768	07:00:00
14-Apr-12	Borrero	26.085	08:00:00
14-Apr-12	Borrero	26.744	09:00:00
14-Apr-12	Borrero	27.186	10:00:00
14-Apr-12	Borrero	28.023	11:00:00
14-Apr-12	Borrero	28.345	12:00:00
14-Apr-12	Borrero	28.196	13:00:00
14-Apr-12	Borrero	28.369	14:00:00
14-Apr-12	Borrero	28.295	15:00:00
14-Apr-12	Borrero	27.136	16:00:00
14-Apr-12	Borrero	26.402	17:00:00
14-Apr-12	Borrero	25.623	18:00:00
14-Apr-12	Borrero	22.633	19:00:00
14-Apr-12	Borrero	24.532	20:00:00
14-Apr-12	Borrero	26.94	21:00:00
14-Apr-12	Borrero	27.284	22:00:00
14-Apr-12	Borrero	27.259	23:00:00
15-Apr-12	Borrero	27.505	00:00:00
15-Apr-12	Borrero	28.171	01:00:00
15-Apr-12	Borrero	28.444	02:00:00
15-Apr-12	Borrero	28.444	03:00:00
15-Apr-12	Borrero	27.949	04:00:00
15-Apr-12	Borrero	25.914	05:00:00
15-Apr-12	Borrero	24.605	06:00:00
15-Apr-12	Borrero	22.609	07:00:00
15-Apr-12	Borrero	22.25	08:00:00
15-Apr-12	Borrero	25.38	09:00:00
15-Apr-12	Borrero	27.358	10:00:00
15-Apr-12	Borrero	27.161	11:00:00
15-Apr-12	Borrero	27.702	12:00:00
15-Apr-12	Borrero	28.048	13:00:00
15-Apr-12	Borrero	28.245	14:00:00
15-Apr-12	Borrero	28.32	15:00:00
15-Apr-12	Borrero	28.171	16:00:00
15-Apr-12	Borrero	27.308	17:00:00
15-Apr-12	Borrero	25.21	18:00:00
15-Apr-12	Borrero	23.184	19:00:00
15-Apr-12	Borrero	22.681	20:00:00
15-Apr-12	Borrero	22.776	21:00:00
15-Apr-12	Borrero	26.842	22:00:00
15-Apr-12	Borrero	28.32	23:00:00
16-Apr-12	Borrero	28.221	00:00:00
16-Apr-12	Borrero	28.468	01:00:00
16-Apr-12	Borrero	27.974	02:00:00
16-Apr-12	Borrero	28.097	03:00:00
16-Apr-12	Borrero	27.949	04:00:00
16-Apr-12	Borrero	27.456	05:00:00
16-Apr-12	Borrero	26.402	06:00:00
16-Apr-12	Borrero	23.809	07:00:00
16-Apr-12	Borrero	23.136	08:00:00
16-Apr-12	Borrero	23.088	09:00:00
16-Apr-12	Borrero	23.16	10:00:00
16-Apr-12	Borrero	23.376	11:00:00
16-Apr-12	Borrero	26.793	12:00:00
16-Apr-12	Borrero	27.333	13:00:00
16-Apr-12	Borrero	28.023	14:00:00
16-Apr-12	Borrero	28.171	15:00:00
16-Apr-12	Borrero	28.122	16:00:00
16-Apr-12	Borrero	28.072	17:00:00
16-Apr-12	Borrero	27.407	18:00:00
16-Apr-12	Borrero	24.05	19:00:00
16-Apr-12	Borrero	23.593	20:00:00
16-Apr-12	Borrero	23.28	21:00:00
16-Apr-12	Borrero	23.016	22:00:00
16-Apr-12	Borrero	22.944	23:00:00
17-Apr-12	Borrero	25.866	00:00:00
17-Apr-12	Borrero	25.404	01:00:00
17-Apr-12	Borrero	27.087	02:00:00
17-Apr-12	Borrero	27.284	03:00:00
17-Apr-12	Borrero	27.751	04:00:00
17-Apr-12	Borrero	27.53	05:00:00
17-Apr-12	Borrero	27.087	06:00:00
17-Apr-12	Borrero	25.623	07:00:00
17-Apr-12	Borrero	23.641	08:00:00
17-Apr-12	Borrero	23.304	09:00:00
17-Apr-12	Borrero	23.232	10:00:00
17-Apr-12	Borrero	23.304	11:00:00
17-Apr-12	Borrero	24.267	12:00:00
17-Apr-12	Borrero	26.207	13:00:00
17-Apr-12	Borrero	26.207	14:00:00
17-Apr-12	Borrero	27.063	15:00:00
17-Apr-12	Borrero	27.579	16:00:00
17-Apr-12	Borrero	27.801	17:00:00
17-Apr-12	Borrero	27.85	18:00:00
17-Apr-12	Borrero	27.628	19:00:00
17-Apr-12	Borrero	26.72	20:00:00
17-Apr-12	Borrero	26.769	21:00:00
17-Apr-12	Borrero	23.689	22:00:00
17-Apr-12	Borrero	23.472	23:00:00
18-Apr-12	Borrero	23.521	00:00:00
18-Apr-12	Borrero	26.867	01:00:00
18-Apr-12	Borrero	25.72	02:00:00
18-Apr-12	Borrero	26.475	03:00:00
18-Apr-12	Borrero	27.112	04:00:00
18-Apr-12	Borrero	27.727	05:00:00
18-Apr-12	Borrero	27.382	06:00:00
18-Apr-12	Borrero	27.235	07:00:00
18-Apr-12	Borrero	26.769	08:00:00
18-Apr-12	Borrero	25.234	09:00:00
18-Apr-12	Borrero	23.304	10:00:00
18-Apr-12	Borrero	22.848	11:00:00
18-Apr-12	Borrero	23.064	12:00:00
18-Apr-12	Borrero	25.987	13:00:00
18-Apr-12	Borrero	26.182	14:00:00
18-Apr-12	Borrero	26.744	15:00:00
18-Apr-12	Borrero	27.284	16:00:00
18-Apr-12	Borrero	27.481	17:00:00
18-Apr-12	Borrero	27.974	18:00:00
18-Apr-12	Borrero	26.965	19:00:00
18-Apr-12	Borrero	26.891	20:00:00
[truncated: 5,883 more rows]
